# Supplementary material for: Meteorological factors against COVID-19 and the role of human mobility
Source: PLoS One. 2021 Jun 4;16(6):e0252405. doi: 10.1371/journal.pone.0252405 (PMC8177552; doi:10.1371/journal.pone.0252405)
Supplement: S1 Data — (XLSX) [file pone.0252405.s002.xlsx]

## Sheet: Dummy_lockdown (Table 5)
	Covid-19 infected cases
	DFE	MG	DFE	MG	DFE	MG	DFE	MG	DFE	MG
	(1)	(2)	(3)	(4)	(5)	(6)	(7)	(8)	(9)	(10)
casepop (t-1)	0.697***	0.491***	0.693***	0.517***	0.700***	0.501***	0.701***	0.547***	0.702***	0.546***
	[0.0354]	[0.0417]	[0.0358]	[0.0374]	[0.0350]	[0.0421]	[0.0352]	[0.0379]	[0.0349]	[0.0378]
casepop (t-7)	0.239***	0.219***	0.243***	0.236***	0.241***	0.212***	0.243***	0.226***	0.243***	0.232***
	[0.0361]	[0.0323]	[0.0365]	[0.0319]	[0.0362]	[0.0314]	[0.0363]	[0.0312]	[0.0363]	[0.0309]
mobility (t-7)	0.000105	-0.00291	-0.00115	-0.00485***	-8.49e-05	-0.00575***	0.000253	-0.00326**	0.000270	-0.00325**
	[0.000929]	[0.00398]	[0.00106]	[0.00164]	[0.000805]	[0.00141]	[0.000686]	[0.00127]	[0.000695]	[0.00134]
dummy_lockdown (t-7)	0.0734	0.108	0.0776	0.201**	0.0602	0.173	0.0635	0.206*	0.0659	0.199
	[0.102]	[0.103]	[0.0984]	[0.0967]	[0.0991]	[0.112]	[0.0950]	[0.119]	[0.0973]	[0.124]
temperature (t-7)	-0.279***	-0.678***
	[0.0947]	[0.227]
temperature*mobility (t-7)	0.00164	0.00500
	[0.000973]	[0.00346]
solar radiation (t-7)			-0.397***	-0.580***
			[0.133]	[0.196]
solar radiation*mobility (t-7)			0.00279**	0.00613***
			[0.00112]	[0.00198]
humidity (t-7)					-0.130*	-0.684***
					[0.0667]	[0.143]
humidity*mobility (t-7)					0.00125*	0.00693***
					[0.000670]	[0.00141]
precipitation (t-7)							-0.0775	-0.0713
							[0.0481]	[0.0502]
precipitation*mobility (t-7)							0.000637	0.000283
							[0.000450]	[0.000561]
wind speed (t-7)									-0.0473	0.0775
									[0.0804]	[0.125]
wind speed*mobility (t-7)									0.000221	-0.00181
									[0.000691]	[0.00146]
Trend	Yes	Yes	Yes	Yes	Yes	Yes	Yes	Yes	Yes	Yes
Observations	6,364	6,364	6,364	6,364	6,364	6,364	6,364	6,364	6,364	6,364
Country	37	37	37	37	37	37	37	37	37	37
R-squared	0.821		0.822		0.821		0.821		0.821

## Sheet: Dummy_lockdown (Table 6)
	Covid-19 fatalities
	DFE	MG	DFE	MG	DFE	MG	DFE	MG	DFE	MG
	(1)	(2)	(3)	(4)	(5)	(6)	(7)	(8)	(9)	(10)
deathpop (t-1)	0.594***	0.227***	0.596***	0.242***	0.595***	0.226***	0.605***	0.254***	0.603***	0.248***
	[0.120]	[0.0454]	[0.120]	[0.0457]	[0.120]	[0.0458]	[0.119]	[0.0470]	[0.120]	[0.0493]
deathpop (t-14)	0.138***	0.0871***	0.137**	0.0740***	0.132**	0.0781***	0.126**	0.0634**	0.126**	0.0637**
	[0.0495]	[0.0269]	[0.0506]	[0.0268]	[0.0488]	[0.0272]	[0.0490]	[0.0273]	[0.0489]	[0.0267]
casepop (t-14)	0.00519*	0.0106***	0.00581**	0.0132***	0.00575*	0.0102***	0.00699**	0.0131***	0.00695**	0.0133***
	[0.00300]	[0.00357]	[0.00282]	[0.00418]	[0.00312]	[0.00352]	[0.00311]	[0.00405]	[0.00320]	[0.00416]
mobility (t-14)	-0.000336*	-0.00117***	-0.000479**	-0.00120***	-0.000306**	-0.00108***	-0.000256*	-0.000760**	-0.000266*	-0.000786***
	[0.000168]	[0.000296]	[0.000202]	[0.000265]	[0.000151]	[0.000218]	[0.000132]	[0.000319]	[0.000136]	[0.000268]
dummy_lockdown (t-14)	0.0370**	0.00696	0.0362**	0.0116	0.0353**	0.0134*	0.0369**	0.0226***	0.0371***	0.0188**
	[0.0139]	[0.00666]	[0.0134]	[0.00712]	[0.0133]	[0.00691]	[0.0136]	[0.00829]	[0.0131]	[0.00795]
temperature (t-14)	-0.0629***	-0.0871***
	[0.0195]	[0.0265]
temperature*mobility (t-14)	0.000497***	0.000910***
	[0.000169]	[0.000275]
solar radiation (t-14)			-0.0606***	-0.0531***
			[0.0204]	[0.0194]
solar radiation*mobility (t-14)			0.000552***	0.000761***
			[0.000194]	[0.000263]
humidity (t-14)					-0.0507***	-0.0905***
					[0.0168]	[0.0229]
humidity*mobility (t-14)					0.000436***	0.000851***
					[0.000144]	[0.000215]
precipitation (t-14)							0.00334	-0.0277
							[0.0108]	[0.0169]
precipitation*mobility (t-14)							-1.11e-05	0.000496
							[8.38e-05]	[0.000386]
wind speed (t-14)									0.00829	-0.00905
									[0.00923]	[0.0216]
wind speed*mobility (t-14)									-0.000123	7.49e-05
									[8.86e-05]	[0.000195]
Trend	Yes	Yes	Yes	Yes	Yes	Yes	Yes	Yes	Yes	Yes
Observations	5,846	5,846	5,846	5,846	5,846	5,846	5,846	5,846	5,846	5,846
Country	37	37	37	37	37	37	37	37	37	37
R-squared	0.602		0.602		0.601		0.598		0.599

## Sheet: Time_lockdown (Table 5)
	Covid-19 infected cases
	DFE	MG	DFE	MG	DFE	MG	DFE	MG	DFE	MG
	(1)	(2)	(3)	(4)	(5)	(6)	(7)	(8)	(9)	(10)
casepop (t-1)	0.697***	0.492***	0.693***	0.520***	0.700***	0.504***	0.701***	0.551***	0.702***	0.552***
	[0.0357]	[0.0416]	[0.0362]	[0.0370]	[0.0353]	[0.0420]	[0.0357]	[0.0372]	[0.0354]	[0.0372]
casepop (t-7)	0.240***	0.234***	0.244***	0.255***	0.242***	0.231***	0.244***	0.246***	0.244***	0.249***
	[0.0364]	[0.0325]	[0.0368]	[0.0326]	[0.0365]	[0.0314]	[0.0364]	[0.0312]	[0.0364]	[0.0306]
mobility (t-7)	-0.000330	-0.00464	-0.00161*	-0.00711***	-0.000484	-0.00690***	-0.000177	-0.00550***	-0.000166	-0.00548***
	[0.000803]	[0.00388]	[0.000940]	[0.00178]	[0.000712]	[0.00145]	[0.000607]	[0.00135]	[0.000647]	[0.00130]
time_lockdown (t-7)	-0.000179	-0.00437	-0.000365	-0.00436	-0.000470	-0.00434	-0.000679	-0.00569	-0.000665	-0.00550
	[0.00250]	[0.00623]	[0.00251]	[0.00586]	[0.00266]	[0.00602]	[0.00261]	[0.00567]	[0.00265]	[0.00581]
temperature (t-7)	-0.278***	-0.691***
	[0.0934]	[0.205]
temperature*mobility (t-7)	0.00166*	0.00527*
	[0.000918]	[0.00320]
solar radiation (t-7)			-0.396***	-0.579***
			[0.130]	[0.190]
solar radiation*mobility (t-7)			0.00280**	0.00601***
			[0.00107]	[0.00190]
humidity (t-7)					-0.132*	-0.646***
					[0.0712]	[0.127]
humidity*mobility (t-7)					0.00128*	0.00657***
					[0.000654]	[0.00130]
precipitation (t-7)							-0.0815	-0.0511
							[0.0494]	[0.0573]
precipitation*mobility (t-7)							0.000668	5.10e-05
							[0.000454]	[0.000624]
wind speed (t-7)									-0.0518	0.0730
									[0.0805]	[0.116]
wind speed*mobility (t-7)									0.000253	-0.00173
									[0.000692]	[0.00138]
Trend	Yes	Yes	Yes	Yes	Yes	Yes	Yes	Yes	Yes	Yes
Observations	6,364	6,364	6,364	6,364	6,364	6,364	6,364	6,364	6,364	6,364
Country	37	37	37	37	37	37	37	37	37	37
R-squared	0.821		0.822		0.821		0.821		0.821

## Sheet: Time_lockdown (Table 6)
	Covid-19 fatalities
	DFE	MG	DFE	MG	DFE	MG	DFE	MG	DFE	MG
	(1)	(2)	(3)	(4)	(5)	(6)	(7)	(8)	(9)	(10)
deathpop (t-1)	0.601***	0.234***	0.603***	0.253***	0.602***	0.236***	0.612***	0.267***	0.610***	0.263***
	[0.120]	[0.0453]	[0.121]	[0.0457]	[0.121]	[0.0459]	[0.120]	[0.0472]	[0.121]	[0.0495]
deathpop (t-14)	0.142***	0.0842***	0.141***	0.0694**	0.136***	0.0746***	0.131**	0.0596**	0.131**	0.0570**
	[0.0494]	[0.0267]	[0.0505]	[0.0271]	[0.0487]	[0.0271]	[0.0490]	[0.0273]	[0.0487]	[0.0270]
casepop (t-14)	0.00521*	0.0112***	0.00584**	0.0137***	0.00573*	0.0111***	0.00701**	0.0140***	0.00698**	0.0140***
	[0.00290]	[0.00333]	[0.00274]	[0.00392]	[0.00300]	[0.00336]	[0.00302]	[0.00394]	[0.00308]	[0.00395]
mobility (t-14)	-0.000527**	-0.00128***	-0.000665***	-0.00134***	-0.000490**	-0.00119***	-0.000449**	-0.000985***	-0.000457**	-0.000992***
	[0.000202]	[0.000335]	[0.000238]	[0.000316]	[0.000182]	[0.000260]	[0.000169]	[0.000357]	[0.000169]	[0.000315]
time_lockdown (t-14)	0.000120	-0.000133	6.07e-05	-6.16e-05	8.28e-05	-0.000104	5.78e-06	-7.54e-05	1.55e-05	-0.000155
	[0.000204]	[0.000313]	[0.000216]	[0.000326]	[0.000212]	[0.000300]	[0.000219]	[0.000354]	[0.000220]	[0.000328]
temperature (t-14)	-0.0629***	-0.0867***
	[0.0194]	[0.0252]
temperature*mobility (t-14)	0.000516***	0.000905***
	[0.000177]	[0.000261]
solar radiation (t-14)			-0.0608***	-0.0524***
			[0.0205]	[0.0190]
solar radiation*mobility (t-14)			0.000562***	0.000732***
			[0.000200]	[0.000254]
humidity (t-14)					-0.0516***	-0.0892***
					[0.0170]	[0.0219]
humidity*mobility (t-14)					0.000456***	0.000851***
					[0.000153]	[0.000214]
precipitation (t-14)							0.00173	-0.0234
							[0.00964]	[0.0166]
precipitation*mobility (t-14)							1.38e-06	0.000450
							[7.53e-05]	[0.000396]
wind speed (t-14)									0.00610	-0.0104
									[0.00958]	[0.0211]
wind speed*mobility (t-14)									-0.000105	8.88e-05
									[9.09e-05]	[0.000188]
Trend	Yes	Yes	Yes	Yes	Yes	Yes	Yes	Yes	Yes	Yes
Observations	5,846	5,846	5,846	5,846	5,846	5,846	5,846	5,846	5,846	5,846
Country	0.600		0.600		0.599		0.597		0.597
R-squared	37	37	37	37	37	37	37	37	37	37

## Sheet: Bilateral corr. climate var.
	temperature	solar radiation	humidity	precipitation	wind speed
temperature	1
solar radiation	0.75***	1
humidity	0.91***	0.55***	1
precipitation	0.06***	-0.25***	0.23***	1
wind speed	-0.31***	-0.41***	-0.30***	0.22***	1
Note : *** p < 0.01, ** < 0.05, * p < 0.1

## Sheet: Collin climate var.
Variable	VIF	R²
temperature	12.85	0.92
solar radiation	3.66	0.73
humidity	8.71	0.89
precipitation	1.41	0.29
wind speed	1.3	0.23

## Sheet: Non-standardized var. (Table 3)
	Covid-19 infected cases
	DFE	MG	DFE	MG	DFE	MG	DFE	MG	DFE	MG
	(1)	(2)	(3)	(4)	(5)	(6)	(7)	(8)	(9)	(10)
casepop (t-1)	0.700***	0.618***	0.699***	0.620***	0.702***	0.618***	0.702***	0.629***	0.702***	0.629***
	[0.0357]	[0.0340]	[0.0359]	[0.0336]	[0.0356]	[0.0342]	[0.0357]	[0.0333]	[0.0356]	[0.0330]
casepop (t-7)	0.242***	0.255***	0.246***	0.257***	0.244***	0.253***	0.244***	0.256***	0.244***	0.256***
	[0.0355]	[0.0299]	[0.0359]	[0.0298]	[0.0357]	[0.0296]	[0.0356]	[0.0298]	[0.0356]	[0.0299]
temperature (t-7)	-0.0145**	-0.0293**
	[0.00691]	[0.0120]
solar radiation (t-7)			-0.00136**	-0.00129*
			[0.000523]	[0.000762]
humidity (t-7)					-1.570	-25.15
					[13.65]	[20.04]
precipitation (t-7)							-363.9	-732.7*
							[246.6]	[381.3]
wind speed (t-7)									-0.0161*	-0.0624*
									[0.00887]	[0.0344]
Trend	Yes	Yes	Yes	Yes	Yes	Yes	Yes	Yes	Yes	Yes
Observations	6,438	6,438	6,438	6,438	6,438	6,438	6,438	6,438	6,438	6,438
Country	37	37	37	37	37	37	37	37	37	37
R-squared	0.821		0.821		0.821		0.821		0.821

## Sheet: Non-standardized var. (Table 4)
	Covid-19 infected cases
	DFE	MG	DFE	MG	DFE	MG	DFE	MG	DFE	MG
	(1)	(2)	(3)	(4)	(5)	(6)	(7)	(8)	(9)	(10)
deathpop (t-1)	0.590***	0.365***	0.593***	0.367***	0.590***	0.359***	0.593***	0.373***	0.593***	0.369***
	[0.111]	[0.0482]	[0.111]	[0.0484]	[0.112]	[0.0486]	[0.111]	[0.0480]	[0.111]	[0.0490]
deathpop (t-14)	0.155***	0.107***	0.154***	0.102***	0.152***	0.0974***	0.153***	0.102***	0.152***	0.103***
	[0.0468]	[0.0254]	[0.0477]	[0.0253]	[0.0460]	[0.0254]	[0.0468]	[0.0251]	[0.0463]	[0.0251]
casepop (t-14)	0.00806**	0.0185***	0.00857**	0.0187***	0.00832**	0.0181***	0.00865**	0.0185***	0.00868**	0.0188***
	[0.00327]	[0.00409]	[0.00341]	[0.00421]	[0.00331]	[0.00405]	[0.00344]	[0.00417]	[0.00344]	[0.00417]
temperature (t-14)	-0.00250***	-0.00235**
	[0.000747]	[0.00105]
solar radiation (t-14)			-3.60e-05	0.000100
			[4.68e-05]	[6.71e-05]
humidity (t-14)					-4.648**	-6.347***
					[1.726]	[1.833]
precipitation (t-14)							6.910	4.926
							[54.33]	[76.51]
wind speed (t-14)									-0.00173	-0.00215
									[0.00162]	[0.00514]
Trend	Yes	Yes	Yes	Yes	Yes	Yes	Yes	Yes	Yes	Yes
Observations	5,920	5,920	5,920	5,920	5,920	5,920	5,920	5,920	5,920	5,920
Country	37	37	37	37	37	37	37	37	37	37
R-squared	0.563		0.562		0.563		0.562		0.562

## Sheet: Non-standardized var. (Table 5)
	Covid-19 infected cases
	DFE	MG	DFE	MG	DFE	MG	DFE	MG	DFE	MG
	(1)	(2)	(3)	(4)	(5)	(6)	(7)	(8)	(9)	(10)
casepop (t-1)	0.697***	0.521***	0.693***	0.548***	0.700***	0.533***	0.701***	0.583***	0.702***	0.583***
	[0.0357]	[0.0406]	[0.0361]	[0.0361]	[0.0352]	[0.0411]	[0.0355]	[0.0361]	[0.0352]	[0.0362]
casepop (t-7)	0.240***	0.223***	0.243***	0.244***	0.241***	0.219***	0.244***	0.235***	0.244***	0.240***
	[0.0360]	[0.0319]	[0.0363]	[0.0312]	[0.0361]	[0.0309]	[0.0361]	[0.0304]	[0.0360]	[0.0301]
mobility (t-7)	-0.00299	-0.0117	-0.00691**	-0.0179***	-0.00333*	-0.0209***	-0.000474	-0.00314**	-0.000581	0.000531
	[0.00204]	[0.00855]	[0.00276]	[0.00479]	[0.00181]	[0.00394]	[0.000545]	[0.00127]	[0.00131]	[0.00296]
temperature (t-7)	-0.0392***	-0.103***
	[0.0135]	[0.0315]
temperature*mobility (t-7)	0.000235*	0.000797*
	[0.000138]	[0.000462]
solar radiation (t-7)			-0.00483***	-0.00791***
			[0.00163]	[0.00245]
solar radiation*mobility (t-7)			3.43e-05**	8.07e-05***
			[1.37e-05]	[2.52e-05]
humidity (t-7)					-43.75*	-232.4***
					[22.22]	[46.09]
humidity*mobility (t-7)					0.423*	2.322***
					[0.218]	[0.458]
precipitation (t-7)							-1,598	-1,488
							[993.8]	[1,048]
precipitation*mobility (t-7)							13.06	4.797
							[9.215]	[11.27]
wind speed (t-7)									-0.0286	0.0293
									[0.0455]	[0.0792]
wind speed*mobility (t-7)									0.000136	-0.000885
									[0.000392]	[0.000906]
Trend	Yes	Yes	Yes	Yes	Yes	Yes	Yes	Yes	Yes	Yes
Observations	6,364	6,364	6,364	6,364	6,364	6,364	6,364	6,364	6,364	6,364
Country	37	37	37	37	37	37	37	37	37	37
R-squared	0.821		0.822		0.821		0.821		0.821

## Sheet: Non-standardized var. (Table 6)
	Covid-19 fatalities
	DFE	MG	DFE	MG	DFE	MG	DFE	MG	DFE	MG
	(1)	(2)	(3)	(4)	(5)	(6)	(7)	(8)	(9)	(10)
deathpop (t-1)	0.601***	0.255***	0.603***	0.276***	0.602***	0.256***	0.612***	0.290***	0.610***	0.287***
	[0.120]	[0.0446]	[0.121]	[0.0453]	[0.120]	[0.0453]	[0.120]	[0.0464]	[0.121]	[0.0492]
deathpop (t-14)	0.144***	0.0819***	0.142***	0.0683**	0.137***	0.0727***	0.131**	0.0550**	0.131**	0.0552**
	[0.0500]	[0.0267]	[0.0510]	[0.0272]	[0.0492]	[0.0269]	[0.0496]	[0.0273]	[0.0492]	[0.0270]
casepop (t-14)	0.00523*	0.0116***	0.00584**	0.0144***	0.00574*	0.0113***	0.00701**	0.0146***	0.00698**	0.0148***
	[0.00292]	[0.00366]	[0.00274]	[0.00418]	[0.00300]	[0.00361]	[0.00301]	[0.00413]	[0.00308]	[0.00425]
mobility (t-14)	-0.00135***	-0.00262***	-0.00173***	-0.00265***	-0.00151***	-0.00305***	-0.000451***	-0.00111***	-0.000238	-0.000941***
	[0.000469]	[0.000696]	[0.000607]	[0.000714]	[0.000504]	[0.000699]	[0.000145]	[0.000245]	[0.000200]	[0.000344]
temperature (t-14)	-0.00870***	-0.0126***
	[0.00269]	[0.00363]
temperature*mobility (t-14)	7.13e-05***	0.000131***
	[2.49e-05]	[3.78e-05]
solar radiation (t-14)			-0.000737***	-0.000674***
			[0.000249]	[0.000231]
solar radiation*mobility (t-14)			6.81e-06***	9.45e-06***
			[2.43e-06]	[3.18e-06]
humidity (t-14)					-16.69***	-30.49***
					[5.572]	[7.461]
humidity*mobility (t-14)					0.147***	0.290***
					[0.0506]	[0.0719]
precipitation (t-14)							34.18	-528.1
							[189.0]	[332.1]
precipitation*mobility (t-14)							0.0284	9.457
							[1.474]	[7.644]
wind speed (t-14)									0.00346	-0.00458
									[0.00543]	[0.0115]
wind speed*mobility (t-14)									-5.95e-05	3.87e-05
									[5.15e-05]	[0.000102]
Trend
Observations	5,846	5,846	5,846	5,846	5,846	5,846	5,846	5,846	5,846	5,846
Country	37	37	37	37	37	37	37	37	37	37
R-squared	0.600		0.600		0.599		0.597		0.597

[truncated: 8 more sheets: Seasonality casepop, Seasonality deathpop, Seasonality casepop & mobility, Seasonality deathpop & mobility, Mean climate var. casepop, Mean climate var. deathpop, Mean clim. var. casepop & mobil, Mean clim. var deathpop & mobil]
