# Supplementary material for: Meteorological factors against COVID-19 and the role of human mobility
Source: PLoS One. 2021 Jun 4;16(6):e0252405. doi: 10.1371/journal.pone.0252405 (PMC8177552; doi:10.1371/journal.pone.0252405)
Supplement: S1 File — (DO) [file pone.0252405.s003.do]

																	******** Replication file for : ********
														*Meteorological factors against COVID-19 and the role of human mobility*		
															*Olivier Damette, Clément Mathonnat, and Stéphane Goutte* 
												       

clear all
cd ""
use DATA1_PLOS_V3.dta

xtset id_country time 	

*I. Descriptive statistics : 

	*Table 3 (in the paper) : 
	
sum casepop if sample_cases==1 
sum deathpop if sample_deaths==1
sum Ntemperature Nradiation Nprecipitation Nhumidity Nwind driving if sample_cases==1

*II. Baseline econometric results : 

	*Table 4 (in the paper) : Direct effects of climate variables on Covid-19 infected cases
	
	*=> casepop (lag 7) : 
	
		*temperatures (lag 7) : 
	
xtreg casepop l1casepop l7casepop l7Ntemperature time if sample_cases == 1, fe vce(cluster id_country)
xtmg casepop l1casepop l7casepop l7Ntemperature time if sample_cases == 1
collin l1casepop l7casepop l7Ntemperature time if sample_cases == 1 

		*radiations (lag 7) : 

xtreg casepop l1casepop l7casepop l7Nradiation time if sample_cases == 1, fe vce(cluster id_country) 
xtmg casepop l1casepop l7casepop l7Nradiation time if sample_cases == 1
collin l1casepop l7casepop l7Nradiation time if sample_cases == 1 

		*humidity (lag 7) : 

xtreg casepop l1casepop l7casepop l7Nhumidity time if sample_cases == 1, fe vce(cluster id_country)
xtmg casepop l1casepop l7casepop l7Nhumidity time if sample_cases == 1
collin l1casepop l7casepop l7Nhumidity time if sample_cases == 1 

		*precipitations (lag 7) : 

xtreg casepop l1casepop l7casepop l7Nprecipitation time if sample_cases == 1, fe vce(cluster id_country) 
xtmg casepop l1casepop l7casepop l7Nprecipitation time if sample_cases == 1
collin l1casepop l7casepop l7Nprecipitation time if sample_cases == 1  

		*wind (lag 7) : 

xtreg casepop l1casepop l7casepop l7Nwind time if sample_cases == 1, fe vce(cluster id_country) 
xtmg casepop l1casepop l7casepop l7Nwind time if sample_cases == 1
collin l1casepop l7casepop l7Nwind time if sample_cases == 1  

	*Table 5 (in the paper) : Direct effects of climate variables on Covid-19 fatalities

	*=> deathpop (lag 14) : 
	
		*temperatures (lag 14) : 
	
xtreg deathpop l1deathpop l14deathpop l14casepop l14Ntemperature time if sample_deaths == 1, fe vce(cluster id_country)
xtmg deathpop l1deathpop l14deathpop l14casepop l14Ntemperature time if sample_deaths == 1
collin l1deathpop l14deathpop l14casepop l14Ntemperature time if sample_deaths == 1 

		*radiations (lag 14) : 

xtreg deathpop l1deathpop l14deathpop l14casepop l14Nradiation time if sample_deaths == 1, fe vce(cluster id_country) 
xtmg deathpop l1deathpop l14deathpop l14casepop l14Nradiation time if sample_deaths == 1
collin l1deathpop l14deathpop l14casepop l14Nradiation time if sample_deaths == 1 

		*humidity (lag 14) : 

xtreg deathpop l1deathpop l14deathpop l14casepop l14Nhumidity time if sample_deaths == 1, fe vce(cluster id_country)
xtmg deathpop l1deathpop l14deathpop l14casepop l14Nhumidity time if sample_deaths == 1
collin l1deathpop l14deathpop l14casepop l14Nhumidity time if sample_deaths == 1 

		*precipitations (lag 14) : 

xtreg deathpop l1deathpop l14deathpop l14casepop l14Nprecipitation time if sample_deaths == 1, fe vce(cluster id_country) 
xtmg deathpop l1deathpop l14deathpop l14casepop l14Nprecipitation time if sample_deaths == 1
collin l1deathpop l14deathpop l14casepop l14Nprecipitation time if sample_deaths == 1  

		*wind (lag 14) : 

xtreg deathpop l1deathpop l14deathpop l14casepop l14Nwind time if sample_deaths == 1, fe vce(cluster id_country) 
xtmg deathpop l1deathpop l14deathpop l14casepop l14Nwind time if sample_deaths == 1
collin l1deathpop l14deathpop l14casepop l14Nwind time if sample_deaths == 1  

	*Table 6. (in the paper) : Indirect effects of climate variables on Covid-19 infected cases through human mobility 
	
	*=> casepop (lag 7) : 
	
		*temperatures (lag 7) : 
	
xtreg casepop l1casepop l7casepop l7driving l7Ntemperature Drivingl7Ntemperature time if sample_cases == 1, fe vce(cluster id_country)
xtmg casepop l1casepop l7casepop l7driving l7Ntemperature Drivingl7Ntemperature time if sample_cases == 1
collin l1casepop l7casepop l7driving l7Ntemperature Drivingl7Ntemperature time if sample_cases == 1 

		*radiations (lag 7) : 

xtreg casepop l1casepop l7casepop l7driving l7Nradiation Drivingl7Nradiation time if sample_cases == 1, fe vce(cluster id_country) 
xtmg casepop l1casepop l7casepop l7driving l7Nradiation Drivingl7Nradiation time if sample_cases == 1
collin l1casepop l7casepop l7driving l7Nradiation Drivingl7Nradiation time if sample_cases == 1 

		*humidity (lag 7) : 

xtreg casepop l1casepop l7casepop l7driving l7Nhumidity Drivingl7Nhumidity time if sample_cases == 1, fe vce(cluster id_country)
xtmg casepop l1casepop l7casepop l7driving l7Nhumidity Drivingl7Nhumidity time if sample_cases == 1
collin l1casepop l7casepop l7driving l7Nhumidity Drivingl7Nhumidity time if sample_cases == 1 

		*precipitations (lag 7) : 

xtreg casepop l1casepop l7casepop l7driving l7Nprecipitation Drivingl7Nprecipitation time if sample_cases == 1, fe vce(cluster id_country) 
xtmg casepop l1casepop l7casepop l7driving l7Nprecipitation Drivingl7Nprecipitation time if sample_cases == 1
collin l1casepop l7casepop l7driving l7Nprecipitation Drivingl7Nprecipitation time if sample_cases == 1  

		*wind (lag 7) : 

xtreg casepop l1casepop l7casepop l7driving l7Nwind Drivingl7Nwind time if sample_cases == 1, fe vce(cluster id_country) 
xtmg casepop l1casepop l7casepop l7driving l7Nwind Drivingl7Nwind time if sample_cases == 1
collin l1casepop l7casepop l7driving l7Nwind Drivingl7Nwind time if sample_cases == 1  
	
	*Table 7. (in the paper) : Indirect effects of climate variables on Covid-19 fatalities through human mobility 

	*=> deathpop (lag 14) : 
	
		*temperatures (lag 14) : 
	
xtreg deathpop l1deathpop l14deathpop l14casepop l14driving l14Ntemperature Drivingl14Ntemperature time if sample_deaths == 1, fe vce(cluster id_country)
xtmg deathpop l1deathpop l14deathpop l14casepop l14driving l14Ntemperature Drivingl14Ntemperature time if sample_deaths == 1
collin l1deathpop l14deathpop l14casepop l14driving l14Ntemperature Drivingl14Ntemperature time if sample_deaths == 1 

		*radiations (lag 14) : 

xtreg deathpop l1deathpop l14deathpop l14casepop l14driving l14Nradiation Drivingl14Nradiation time if sample_deaths == 1, fe vce(cluster id_country) 
xtmg deathpop l1deathpop l14deathpop l14casepop l14driving l14Nradiation Drivingl14Nradiation time if sample_deaths == 1
collin l1deathpop l14deathpop l14casepop l14driving l14Nradiation Drivingl14Nradiation time if sample_deaths == 1 

		*humidity (lag 14) : 

xtreg deathpop l1deathpop l14deathpop l14casepop l14driving l14Nhumidity Drivingl14Nhumidity time if sample_deaths == 1, fe vce(cluster id_country)
xtmg deathpop l1deathpop l14deathpop l14casepop l14driving l14Nhumidity Drivingl14Nhumidity time if sample_deaths == 1
collin l1deathpop l14deathpop l14casepop l14driving l14Nhumidity Drivingl14Nhumidity time if sample_deaths == 1 

		*precipitations (lag 14) : 

xtreg deathpop l1deathpop l14deathpop l14casepop l14driving l14Nprecipitation Drivingl14Nprecipitation time if sample_deaths == 1, fe vce(cluster id_country) 
xtmg deathpop l1deathpop l14deathpop l14casepop l14driving l14Nprecipitation Drivingl14Nprecipitation time if sample_deaths == 1
collin l1deathpop l14deathpop l14casepop l14driving l14Nprecipitation Drivingl14Nprecipitation time if sample_deaths == 1  

		*wind (lag 14) : 

xtreg deathpop l1deathpop l14deathpop l14casepop l14driving l14Nwind Drivingl14Nwind time if sample_deaths == 1, fe vce(cluster id_country) 
xtmg deathpop l1deathpop l14deathpop l14casepop l14driving l14Nwind Drivingl14Nwind time if sample_deaths == 1
collin l1deathpop l14deathpop l14casepop l14driving l14Nwind Drivingl14Nwind time if sample_deaths == 1  

*III. Robustness checks : 

	*1. Testing for thresholds effects in climate variables : 
	
	*Table B1. (in the Online Appendix) : 
	
	*=> casepop (lag 7) : 
	
		*temperatures (lag 7) : 
	
xtreg casepop l1casepop l7casepop l7Ntemperature SQl7Ntemperature time if sample_cases == 1, fe vce(cluster id_country)
xtmg casepop l1casepop l7casepop l7Ntemperature SQl7Ntemperature time if sample_cases == 1
collin l1casepop l7casepop l7Ntemperature SQl7Ntemperature time if sample_cases == 1 

		*radiations (lag 7) : 

xtreg casepop l1casepop l7casepop l7Nradiation SQl7Nradiation time if sample_cases == 1, fe vce(cluster id_country) 
xtmg casepop l1casepop l7casepop l7Nradiation SQl7Nradiation time if sample_cases == 1
collin l1casepop l7casepop l7Nradiation SQl7Nradiation time if sample_cases == 1 

		*humidity (lag 7) : 

xtreg casepop l1casepop l7casepop l7Nhumidity SQl7Nhumidity time if sample_cases == 1, fe vce(cluster id_country)
xtmg casepop l1casepop l7casepop l7Nhumidity SQl7Nhumidity time if sample_cases == 1
collin l1casepop l7casepop l7Nhumidity SQl7Nhumidity time if sample_cases == 1 

		*precipitations (lag 7) : 

xtreg casepop l1casepop l7casepop l7Nprecipitation SQl7Nprecipitation time if sample_cases == 1, fe vce(cluster id_country) 
xtmg casepop l1casepop l7casepop l7Nprecipitation SQl7Nprecipitation time if sample_cases == 1
collin l1casepop l7casepop l7Nprecipitation SQl7Nprecipitation time if sample_cases == 1  

		*wind (lag 7) : 

xtreg casepop l1casepop l7casepop l7Nwind SQl7Nwind time if sample_cases == 1, fe vce(cluster id_country) 
xtmg casepop l1casepop l7casepop l7Nwind SQl7Nwind time if sample_cases == 1
collin l1casepop l7casepop l7Nwind SQl7Nwind time if sample_cases == 1  
	
	*Table B2. (in the Online Appendix) : 
	
	*=> deathpop (lag 14) : 
	
		*temperatures (lag 14) : 
	
xtreg deathpop l1deathpop l14deathpop l14casepop l14Ntemperature SQl14Ntemperature time if sample_deaths == 1, fe vce(cluster id_country)
xtmg deathpop l1deathpop l14deathpop l14casepop l14Ntemperature SQl14Ntemperature time if sample_deaths == 1
collin l1deathpop l14deathpop l14casepop l14Ntemperature SQl14Ntemperature time if sample_deaths == 1 

		*radiations (lag 14) : 

xtreg deathpop l1deathpop l14deathpop l14casepop l14Nradiation SQl14Nradiation time if sample_deaths == 1, fe vce(cluster id_country) 
xtmg deathpop l1deathpop l14deathpop l14casepop l14Nradiation SQl14Nradiation time if sample_deaths == 1
collin l1deathpop l14deathpop l14casepop l14Nradiation SQl14Nradiation time if sample_deaths == 1 

		*humidity (lag 14) : 

xtreg deathpop l1deathpop l14deathpop l14casepop l14Nhumidity SQl14Nhumidity time if sample_deaths == 1, fe vce(cluster id_country)
xtmg deathpop l1deathpop l14deathpop l14casepop l14Nhumidity SQl14Nhumidity time if sample_deaths == 1
collin l1deathpop l14deathpop l14casepop l14Nhumidity SQl14Nhumidity time if sample_deaths == 1 

		*precipitations (lag 14) : 

xtreg deathpop l1deathpop l14deathpop l14casepop l14Nprecipitation SQl14Nprecipitation time if sample_deaths == 1, fe vce(cluster id_country) 
xtmg deathpop l1deathpop l14deathpop l14casepop l14Nprecipitation SQl14Nprecipitation time if sample_deaths == 1
collin l1deathpop l14deathpop l14casepop l14Nprecipitation SQl14Nprecipitation time if sample_deaths == 1  

		*wind (lag 14) : 

xtreg deathpop l1deathpop l14deathpop l14casepop l14Nwind SQl14Nwind time if sample_deaths == 1, fe vce(cluster id_country) 
xtmg deathpop l1deathpop l14deathpop l14casepop l14Nwind SQl14Nwind time if sample_deaths == 1
collin l1deathpop l14deathpop l14casepop l14Nwind SQl14Nwind time if sample_deaths == 1  
	
	*2. Testing for interactions between climate variables : 
	
	*Table C1. (in the Online Appendix) : 
	
	*=> casepop (lag 7) : 
		
		*temperatures*radiations : 
		
xtreg casepop l1casepop l7casepop l7Ntemperature l7Nradiation l7Ntemperature_radiation time if sample_cases == 1, fe vce(cluster id_country)
xtmg casepop l1casepop l7casepop l7Ntemperature l7Nradiation l7Ntemperature_radiation time if sample_cases == 1
collin l1casepop l7casepop l7Ntemperature l7Nradiation l7Ntemperature_radiation time if sample_cases == 1 
		
		*temperatures*humidity :
		
xtreg casepop l1casepop l7casepop l7Ntemperature l7Nhumidity l7Ntemperature_humidity time if sample_cases == 1, fe vce(cluster id_country)
xtmg casepop l1casepop l7casepop l7Ntemperature l7Nhumidity l7Ntemperature_humidity time if sample_cases == 1
collin l1casepop l7casepop l7Ntemperature l7Nhumidity l7Ntemperature_humidity time if sample_cases == 1
		
		*radiations*humidity : 
		
xtreg casepop l1casepop l7casepop l7Nradiation l7Nhumidity l7Nradiation_humidity time if sample_cases == 1, fe vce(cluster id_country)
xtmg casepop l1casepop l7casepop l7Nradiation l7Nhumidity l7Nradiation_humidity time if sample_cases == 1
collin l1casepop l7casepop l7Nradiation l7Nhumidity l7Nradiation_humidity time if sample_cases == 1
	
	*Table C2. (in the Online Appendix) : 
	
	*=> deathpop (lag 14) : 
		
		*temperatures*radiations : 
		
xtreg deathpop l1deathpop l14deathpop l14casepop l14Ntemperature l14Nradiation l14Ntemperature_radiation time if sample_deaths == 1, fe vce(cluster id_country)
xtmg deathpop l1deathpop l14deathpop l14casepop l14Ntemperature l14Nradiation l14Ntemperature_radiation time if sample_deaths == 1
collin l1deathpop l14deathpop l14casepop l14Ntemperature l14Nradiation l14Ntemperature_radiation time if sample_deaths == 1		
		
		*temperatures*humidity :
		
xtreg deathpop l1deathpop l14deathpop l14casepop l14Ntemperature l14Nhumidity l14Ntemperature_humidity time if sample_deaths == 1, fe vce(cluster id_country)
xtmg deathpop l1deathpop l14deathpop l14casepop l14Ntemperature l14Nhumidity l14Ntemperature_humidity time if sample_deaths == 1
collin l1deathpop l14deathpop l14casepop l14Ntemperature l14Nhumidity l14Ntemperature_humidity time if sample_deaths == 1		
		
		*radiations*humidity :
		
xtreg deathpop l1deathpop l14deathpop l14casepop l14Nradiation l14Nhumidity l14Nradiation_humidity time if sample_deaths == 1, fe vce(cluster id_country)
xtmg deathpop l1deathpop l14deathpop l14casepop l14Nradiation l14Nhumidity l14Nradiation_humidity time if sample_deaths == 1
collin l1deathpop l14deathpop l14casepop l14Nradiation l14Nhumidity l14Nradiation_humidity time if sample_deaths == 1		
					
	*3. Increasing lags for Covid-19, climate, and human mobility variables : 
	
	*Table D1. (in the Online Appendix) : 
	
	*=> casepop (lag 21) : 
	
		*temperatures (lag 21) : 
	
xtreg casepop l1casepop l21casepop l21Ntemperature time if sample_cases == 1, fe vce(cluster id_country)
xtmg casepop l1casepop l21casepop l21Ntemperature time if sample_cases == 1
collin l1casepop l21casepop l21Ntemperature time if sample_cases == 1 

		*radiations (lag 21) : 

xtreg casepop l1casepop l21casepop l21Nradiation time if sample_cases == 1, fe vce(cluster id_country) 
xtmg casepop l1casepop l21casepop l21Nradiation time if sample_cases == 1
collin l1casepop l21casepop l21Nradiation time if sample_cases == 1 

		*humidity (lag 21) : 

xtreg casepop l1casepop l21casepop l21Nhumidity time if sample_cases == 1, fe vce(cluster id_country)
xtmg casepop l1casepop l21casepop l21Nhumidity time if sample_cases == 1
collin l1casepop l21casepop l21Nhumidity time if sample_cases == 1 

		*precipitations (lag 21) : 

xtreg casepop l1casepop l21casepop l21Nprecipitation time if sample_cases == 1, fe vce(cluster id_country) 
xtmg casepop l1casepop l21casepop l21Nprecipitation time if sample_cases == 1
collin l1casepop l21casepop l21Nprecipitation time if sample_cases == 1  

		*wind (lag 21) : 

xtreg casepop l1casepop l21casepop l21Nwind time if sample_cases == 1, fe vce(cluster id_country) 
xtmg casepop l1casepop l21casepop l21Nwind time if sample_cases == 1
collin l1casepop l21casepop l21Nwind time if sample_cases == 1 
	
	*Table D2. (in the Online Appendix) : 
	
	*=> deathpop (lag 28) : 
	
		*temperatures (lag 28) : 
	
xtreg deathpop l1deathpop l28deathpop l28casepop l28Ntemperature time if sample_deaths == 1, fe vce(cluster id_country)
xtmg deathpop l1deathpop l28deathpop l28casepop l28Ntemperature time if sample_deaths == 1
collin l1deathpop l28deathpop l28casepop l28Ntemperature time if sample_deaths == 1 

		*radiations (lag 28) : 

xtreg deathpop l1deathpop l28deathpop l28casepop l28Nradiation time if sample_deaths == 1, fe vce(cluster id_country) 
xtmg deathpop l1deathpop l28deathpop l28casepop l28Nradiation time if sample_deaths == 1
collin l1deathpop l28deathpop l28casepop l28Nradiation time if sample_deaths == 1 

		*humidity (lag 28) : 

xtreg deathpop l1deathpop l28deathpop l28casepop l28Nhumidity time if sample_deaths == 1, fe vce(cluster id_country)
xtmg deathpop l1deathpop l28deathpop l28casepop l28Nhumidity time if sample_deaths == 1
collin l1deathpop l28deathpop l28casepop l28Nhumidity time if sample_deaths == 1 

		*precipitations (lag 28) : 

xtreg deathpop l1deathpop l28deathpop l28casepop l28Nprecipitation time if sample_deaths == 1, fe vce(cluster id_country) 
xtmg deathpop l1deathpop l28deathpop l28casepop l28Nprecipitation time if sample_deaths == 1
collin l1deathpop l28deathpop l28casepop l28Nprecipitation time if sample_deaths == 1  

		*wind (lag 28) : 

xtreg deathpop l1deathpop l28deathpop l28casepop l28Nwind time if sample_deaths == 1, fe vce(cluster id_country) 
xtmg deathpop l1deathpop l28deathpop l28casepop l28Nwind time if sample_deaths == 1
collin l1deathpop l28deathpop l28casepop l28Nwind time if sample_deaths == 1  

	*Table D3. (in the Online Appendix) :
	
	*=> casepop (lag 21) : 
	
		*temperatures (lag 21) : 
	
xtreg casepop l1casepop l21casepop l21driving l21Ntemperature Drivingl21Ntemperature time if sample_cases == 1, fe vce(cluster id_country)
xtmg casepop l1casepop l21casepop l21driving l21Ntemperature Drivingl21Ntemperature time if sample_cases == 1
collin l1casepop l21casepop l21driving l21Ntemperature Drivingl21Ntemperature time if sample_cases == 1 

		*radiations (lag 21) : 

xtreg casepop l1casepop l21casepop l21driving l21Nradiation Drivingl21Nradiation time if sample_cases == 1, fe vce(cluster id_country) 
xtmg casepop l1casepop l21casepop l21driving l21Nradiation Drivingl21Nradiation time if sample_cases == 1
collin l1casepop l21casepop l21driving l21Nradiation Drivingl21Nradiation time if sample_cases == 1 

		*humidity (lag 21) : 

xtreg casepop l1casepop l21casepop l21driving l21Nhumidity Drivingl21Nhumidity time if sample_cases == 1, fe vce(cluster id_country)
xtmg casepop l1casepop l21casepop l21driving l21Nhumidity Drivingl21Nhumidity time if sample_cases == 1
collin l1casepop l21casepop l21driving l21Nhumidity Drivingl21Nhumidity time if sample_cases == 1 

		*precipitations (lag 21) : 

xtreg casepop l1casepop l21casepop l21driving l21Nprecipitation Drivingl21Nprecipitation time if sample_cases == 1, fe vce(cluster id_country) 
xtmg casepop l1casepop l21casepop l21driving l21Nprecipitation Drivingl21Nprecipitation time if sample_cases == 1
collin l1casepop l21casepop l21driving l21Nprecipitation Drivingl21Nprecipitation time if sample_cases == 1  

		*wind (lag 21) : 

xtreg casepop l1casepop l21casepop l21driving l21Nwind Drivingl21Nwind time if sample_cases == 1, fe vce(cluster id_country) 
xtmg casepop l1casepop l21casepop l21driving l21Nwind Drivingl21Nwind time if sample_cases == 1
collin l1casepop l21casepop l21driving l21Nwind Drivingl21Nwind time if sample_cases == 1  

	*Table D4. (in the Online Appendix) :
	
	*=> deathpop (lag 28) : 
	
		*temperatures (lag 28) : 
	
xtreg deathpop l1deathpop l28deathpop l28casepop l28driving l28Ntemperature Drivingl28Ntemperature time if sample_deaths == 1, fe vce(cluster id_country)
xtmg deathpop l1deathpop l28deathpop l28casepop l28driving l28Ntemperature Drivingl28Ntemperature time if sample_deaths == 1
collin l1deathpop l28deathpop l28casepop l28driving l28Ntemperature Drivingl28Ntemperature time if sample_deaths == 1 

		*radiations (lag 28) : 

xtreg deathpop l1deathpop l28deathpop l28casepop l28driving l28Nradiation Drivingl28Nradiation time if sample_deaths == 1, fe vce(cluster id_country) 
xtmg deathpop l1deathpop l28deathpop l28casepop l28driving l28Nradiation Drivingl28Nradiation time if sample_deaths == 1
collin l1deathpop l28deathpop l28casepop l28driving l28Nradiation Drivingl28Nradiation time if sample_deaths == 1 

		*humidity (lag 28) : 

xtreg deathpop l1deathpop l28deathpop l28casepop l28driving l28Nhumidity Drivingl28Nhumidity time if sample_deaths == 1, fe vce(cluster id_country)
xtmg deathpop l1deathpop l28deathpop l28casepop l28driving l28Nhumidity Drivingl28Nhumidity time if sample_deaths == 1
collin l1deathpop l28deathpop l28casepop l28driving l28Nhumidity Drivingl28Nhumidity time if sample_deaths == 1 

		*precipitations (lag 28) : 

xtreg deathpop l1deathpop l28deathpop l28casepop l28driving l28Nprecipitation Drivingl28Nprecipitation time if sample_deaths == 1, fe vce(cluster id_country) 
xtmg deathpop l1deathpop l28deathpop l28casepop l28driving l28Nprecipitation Drivingl28Nprecipitation time if sample_deaths == 1
collin l1deathpop l28deathpop l28casepop l28driving l28Nprecipitation Drivingl28Nprecipitation time if sample_deaths == 1  

		*wind (lag 28) : 

xtreg deathpop l1deathpop l28deathpop l28casepop l28driving l28Nwind Drivingl28Nwind time if sample_deaths == 1, fe vce(cluster id_country) 
xtmg deathpop l1deathpop l28deathpop l28casepop l28driving l28Nwind Drivingl28Nwind time if sample_deaths == 1
collin l1deathpop l28deathpop l28casepop l28driving l28Nwind Drivingl28Nwind time if sample_deaths == 1  
	
	*4. Endogeneity issues : System-GMM estimates 
	
	*Table E1. (in the Online Appendix) : 
	
	*=> casepop (lag 7) : 
		
			*l1casepop : predetermined
			*l7casepop : endogenous
			*lag 7 climate variables : exogenous 
			*l7driving : endogenous
			*lag 7 interaction climate et mobility variables : endogenous
			*time : exogenous
	
		*temperatures (lag 7) : 
	
xtabond2 casepop l1casepop l7casepop l7driving l7Ntemperature Drivingl7Ntemperature time if sample_cases == 1, gmm(l1casepop, lag(1 7) collapse) gmm(l7casepop, lag(2 7) collapse) gmm(l7driving, lag(2 7) collapse) gmm(Drivingl7Ntemperature, lag(2 7) collapse) iv(l7Ntemperature time) twostep robust

		*radiations (lag 7) : 

xtabond2 casepop l1casepop l7casepop l7driving l7Nradiation Drivingl7Nradiation time if sample_cases == 1, gmm(l1casepop, lag(1 7) collapse) gmm(l7casepop, lag(2 7) collapse) gmm(l7driving, lag(2 7) collapse) gmm(Drivingl7Nradiation, lag(2 7) collapse) iv(l7Nradiation time) twostep robust 

		*humidity (lag 7) : 

xtabond2 casepop l1casepop l7casepop l7driving l7Nhumidity Drivingl7Nhumidity time if sample_cases == 1, gmm(l1casepop, lag(1 7) collapse) gmm(l7casepop, lag(2 7) collapse) gmm(l7driving, lag(2 7) collapse) gmm(Drivingl7Nhumidity, lag(2 7) collapse) iv(l7Nhumidity time) twostep robust

		*precipitations (lag 7) : 

xtabond2 casepop l1casepop l7casepop l7driving l7Nprecipitation Drivingl7Nprecipitation time if sample_cases == 1, gmm(l1casepop, lag(1 7) collapse) gmm(l7casepop, lag(2 7) collapse) gmm(l7driving, lag(2 7) collapse) gmm(Drivingl7Nprecipitation, lag(2 7) collapse) iv(l7Nprecipitation time) twostep robust 

		*wind (lag 7) : 

xtabond2 casepop l1casepop l7casepop l7driving l7Nwind Drivingl7Nwind time if sample_cases == 1, gmm(l1casepop, lag(1 7) collapse) gmm(l7casepop, lag(2 7) collapse) gmm(l7driving, lag(2 7) collapse) gmm(Drivingl7Nhumidity, lag(2 7) collapse) iv(l7Nhumidity time) twostep robust 
	
	*Table E2. (in the Online Appendix) :
	
	*=> deathpop (lag 14) : 
	
			*l1deathpop : predetermined
			*l14deathpop : endogenous
			*l14casepop : endogenous
			*lag 14 climate variables : exogenous 
			*l14driving : endogenous
			*lag 14 interaction climate et mobility variables : endogenous
			*time : exogenous
	
		*temperatures (lag 14) : 
	
xtabond2 deathpop l1deathpop l14deathpop l14casepop l14driving l14Ntemperature Drivingl14Ntemperature time if sample_deaths == 1, gmm(l1deathpop, lag(1 7) collapse) gmm(l14deathpop, lag(2 7) collapse) gmm(l14casepop, lag(2 7) collapse) gmm(l14driving, lag(2 7) collapse) gmm(Drivingl14Ntemperature, lag(2 7) collapse) iv(l14Ntemperature time) twostep robust

		*radiations (lag 14) : 

xtabond2 deathpop l1deathpop l14deathpop l14casepop l14driving l14Nradiation Drivingl14Nradiation time if sample_deaths == 1, gmm(l1deathpop, lag(1 7) collapse) gmm(l14deathpop, lag(2 7) collapse) gmm(l14casepop, lag(2 7) collapse) gmm(l14driving, lag(2 7) collapse) gmm(Drivingl14Nradiation, lag(2 7) collapse) iv(l14Nradiation time) twostep robust 

		*humidity (lag 14) : 

xtabond2 deathpop l1deathpop l14deathpop l14casepop l14driving l14Nhumidity Drivingl14Nhumidity time if sample_deaths == 1, gmm(l1deathpop, lag(1 7) collapse) gmm(l14deathpop, lag(2 7) collapse) gmm(l14casepop, lag(2 7) collapse) gmm(l14driving, lag(2 7) collapse) gmm(Drivingl14Nhumidity, lag(2 7) collapse) iv(l14Nhumidity time) twostep robust

		*precipitations (lag 14) : 

xtabond2 deathpop l1deathpop l14deathpop l14casepop l14driving l14Nprecipitation Drivingl14Nprecipitation time if sample_deaths == 1, gmm(l1deathpop, lag(1 7) collapse) gmm(l14deathpop, lag(2 7) collapse) gmm(l14casepop, lag(2 7) collapse) gmm(l14driving, lag(2 7) collapse) gmm(Drivingl14Nprecipitation, lag(2 7) collapse) iv(l14Nprecipitation time) twostep robust 

		*wind (lag 14) : 

xtabond2 deathpop l1deathpop l14deathpop l14casepop l14driving l14Nwind Drivingl14Nwind time if sample_deaths == 1, gmm(l1deathpop, lag(1 7) collapse) gmm(l14deathpop, lag(2 7) collapse) gmm(l14casepop, lag(2 7) collapse) gmm(l14driving, lag(2 7) collapse) gmm(Drivingl14Nwind, lag(2 7) collapse) iv(l14Nwind time) twostep robust
	
	*5. Time span change : 
	
	*Estimates since 01/01/2020 : 
	
	*Table F1. (in the Online Appendix) : 
	
	*=> casepop (lag 7) : 
	
		*temperatures (lag 7) : 
	
xtreg casepop l1casepop l7casepop l7Ntemperature time, fe vce(cluster id_country)
xtmg casepop l1casepop l7casepop l7Ntemperature time
collin l1casepop l7casepop l7Ntemperature time

		*radiations (lag 7) : 

xtreg casepop l1casepop l7casepop l7Nradiation time, fe vce(cluster id_country) 
xtmg casepop l1casepop l7casepop l7Nradiation time
collin l1casepop l7casepop l7Nradiation time 

		*humidity (lag 7) : 

xtreg casepop l1casepop l7casepop l7Nhumidity time, fe vce(cluster id_country)
xtmg casepop l1casepop l7casepop l7Nhumidity time
collin l1casepop l7casepop l7Nhumidity time 

		*precipitations (lag 7) : 

xtreg casepop l1casepop l7casepop l7Nprecipitation time, fe vce(cluster id_country) 
xtmg casepop l1casepop l7casepop l7Nprecipitation time 
collin l1casepop l7casepop l7Nprecipitation time 

		*wind (lag 7) : 

xtreg casepop l1casepop l7casepop l7Nwind time, fe vce(cluster id_country) 
xtmg casepop l1casepop l7casepop l7Nwind time
collin l1casepop l7casepop l7Nwind time 
	
	*Table F2. (in the Online Appendix) :
	
	*=> deathpop (lag 14) : 
	
		*temperatures (lag 14) : 
	
xtreg deathpop l1deathpop l14deathpop l14casepop l14Ntemperature time, fe vce(cluster id_country)
xtmg deathpop l1deathpop l14deathpop l14casepop l14Ntemperature time
collin l1deathpop l14deathpop l14casepop l14Ntemperature time 

		*radiations (lag 14) : 

xtreg deathpop l1deathpop l14deathpop l14casepop l14Nradiation time, fe vce(cluster id_country) 
xtmg deathpop l1deathpop l14deathpop l14casepop l14Nradiation time
collin l1deathpop l14deathpop l14casepop l14Nradiation time 

		*humidity (lag 14) : 

xtreg deathpop l1deathpop l14deathpop l14casepop l14Nhumidity time, fe vce(cluster id_country)
xtmg deathpop l1deathpop l14deathpop l14casepop l14Nhumidity time
collin l1deathpop l14deathpop l14casepop l14Nhumidity time if sample_deaths == 1 

		*precipitations (lag 14) : 

xtreg deathpop l1deathpop l14deathpop l14casepop l14Nprecipitation time, fe vce(cluster id_country) 
xtmg deathpop l1deathpop l14deathpop l14casepop l14Nprecipitation time
collin l1deathpop l14deathpop l14casepop l14Nprecipitation time 

		*wind (lag 14) : 

xtreg deathpop l1deathpop l14deathpop l14casepop l14Nwind time, fe vce(cluster id_country) 
xtmg deathpop l1deathpop l14deathpop l14casepop l14Nwind time
collin l1deathpop l14deathpop l14casepop l14Nwind time  
	
	*Table F3. (in the Online Appendix) :
	
	*=> casepop (lag 7) : 
	
		*temperatures (lag 7) : 
	
xtreg casepop l1casepop l7casepop l7driving l7Ntemperature Drivingl7Ntemperature time, fe vce(cluster id_country)
xtmg casepop l1casepop l7casepop l7driving l7Ntemperature Drivingl7Ntemperature time
collin l1casepop l7casepop l7driving l7Ntemperature Drivingl7Ntemperature time 

		*radiations (lag 7) : 

xtreg casepop l1casepop l7casepop l7driving l7Nradiation Drivingl7Nradiation time, fe vce(cluster id_country) 
xtmg casepop l1casepop l7casepop l7driving l7Nradiation Drivingl7Nradiation time
collin l1casepop l7casepop l7driving l7Nradiation Drivingl7Nradiation time 

		*humidity (lag 7) : 

xtreg casepop l1casepop l7casepop l7driving l7Nhumidity Drivingl7Nhumidity time, fe vce(cluster id_country)
xtmg casepop l1casepop l7casepop l7driving l7Nhumidity Drivingl7Nhumidity time
collin l1casepop l7casepop l7driving l7Nhumidity Drivingl7Nhumidity time 

		*precipitations (lag 7) : 

xtreg casepop l1casepop l7casepop l7driving l7Nprecipitation Drivingl7Nprecipitation time, fe vce(cluster id_country) 
xtmg casepop l1casepop l7casepop l7driving l7Nprecipitation Drivingl7Nprecipitation time
collin l1casepop l7casepop l7driving l7Nprecipitation Drivingl7Nprecipitation time  

		*wind (lag 7) : 

xtreg casepop l1casepop l7casepop l7driving l7Nwind Drivingl7Nwind time, fe vce(cluster id_country) 
xtmg casepop l1casepop l7casepop l7driving l7Nwind Drivingl7Nwind time
collin l1casepop l7casepop l7driving l7Nwind Drivingl7Nwind time  
	
	*Table F4. (in the Online Appendix) :
	
	*=> deathpop (lag 14) : 
	
		*temperatures (lag 14) : 
	
xtreg deathpop l1deathpop l14deathpop l14casepop l14driving l14Ntemperature Drivingl14Ntemperature time, fe vce(cluster id_country)
xtmg deathpop l1deathpop l14deathpop l14casepop l14driving l14Ntemperature Drivingl14Ntemperature time
collin l1deathpop l14deathpop l14casepop l14driving l14Ntemperature Drivingl14Ntemperature time 

		*radiations (lag 14) : 

xtreg deathpop l1deathpop l14deathpop l14casepop l14driving l14Nradiation Drivingl14Nradiation time, fe vce(cluster id_country) 
xtmg deathpop l1deathpop l14deathpop l14casepop l14driving l14Nradiation Drivingl14Nradiation time
collin l1deathpop l14deathpop l14casepop l14driving l14Nradiation Drivingl14Nradiation time
		
		*humidity (lag 14) : 

xtreg deathpop l1deathpop l14deathpop l14casepop l14driving l14Nhumidity Drivingl14Nhumidity time, fe vce(cluster id_country)
xtmg deathpop l1deathpop l14deathpop l14casepop l14driving l14Nhumidity Drivingl14Nhumidity time
collin l1deathpop l14deathpop l14casepop l14driving l14Nhumidity Drivingl14Nhumidity time 

		*precipitations(lag 14) : 

xtreg deathpop l1deathpop l14deathpop l14casepop l14driving l14Nprecipitation Drivingl14Nprecipitation time, fe vce(cluster id_country) 
xtmg deathpop l1deathpop l14deathpop l14casepop l14driving l14Nprecipitation Drivingl14Nprecipitation time
collin l1deathpop l14deathpop l14casepop l14driving l14Nprecipitation Drivingl14Nprecipitation time  

		*wind (lag 14) : 

xtreg deathpop l1deathpop l14deathpop l14casepop l14driving l14Nwind Drivingl14Nwind time, fe vce(cluster id_country) 
xtmg deathpop l1deathpop l14deathpop l14casepop l14driving l14Nwind Drivingl14Nwind time
collin l1deathpop l14deathpop l14casepop l14driving l14Nwind Drivingl14Nwind time  

	*Estimates until 15/09/2020 with alternative climate variables
	
clear all
cd ""
use DATA2_PLOS_V2.dta

xtset id_country time

	*Table F5. (in the Online Appendix) : 
	
	*=> casepop (lag 7) : 
	
		*temperatures (lag 7) : 
	
xtreg casepop l1casepop l7casepop l7Ntemperature time if sample_cases == 1, fe vce(cluster id_country)
xtmg casepop l1casepop l7casepop l7Ntemperature time if sample_cases == 1
collin l1casepop l7casepop l7Ntemperature time if sample_cases == 1 

		*radiations (lag 7) : 

xtreg casepop l1casepop l7casepop l7Nradiation time if sample_cases == 1, fe vce(cluster id_country) 
xtmg casepop l1casepop l7casepop l7Nradiation time if sample_cases == 1
collin l1casepop l7casepop l7Nradiation time if sample_cases == 1 

		*humidity (lag 7) : 

xtreg casepop l1casepop l7casepop l7Nhumidity time if sample_cases == 1, fe vce(cluster id_country)
xtmg casepop l1casepop l7casepop l7Nhumidity time if sample_cases == 1
collin l1casepop l7casepop l7Nhumidity time if sample_cases == 1 

		*precipitations (lag 7) : 

xtreg casepop l1casepop l7casepop l7Nprecipitation time if sample_cases == 1, fe vce(cluster id_country) 
xtmg casepop l1casepop l7casepop l7Nprecipitation time if sample_cases == 1
collin l1casepop l7casepop l7Nprecipitation time if sample_cases == 1  

		*wind (lag 7) : 

xtreg casepop l1casepop l7casepop l7Nwind time if sample_cases == 1, fe vce(cluster id_country) 
xtmg casepop l1casepop l7casepop l7Nwind time if sample_cases == 1
collin l1casepop l7casepop l7Nwind time if sample_cases == 1 
	
	*Table F6. (in the Online Appendix) :
	
	*=> deathpop (lag 14) : 
	
		*temperatures (lag 14) : 
	
xtreg deathpop l1deathpop l14deathpop l14casepop l14Ntemperature time if sample_deaths == 1, fe vce(cluster id_country)
xtmg deathpop l1deathpop l14deathpop l14casepop l14Ntemperature time if sample_deaths == 1
collin l1deathpop l14deathpop l14casepop l14Ntemperature time if sample_deaths == 1 

		*radiations (lag 14) : 

xtreg deathpop l1deathpop l14deathpop l14casepop l14Nradiation time if sample_deaths == 1, fe vce(cluster id_country) 
xtmg deathpop l1deathpop l14deathpop l14casepop l14Nradiation time if sample_deaths == 1
collin l1deathpop l14deathpop l14casepop l14Nradiation time if sample_deaths == 1 

		*humidity (lag 14) : 

xtreg deathpop l1deathpop l14deathpop l14casepop l14Nhumidity time if sample_deaths == 1, fe vce(cluster id_country)
xtmg deathpop l1deathpop l14deathpop l14casepop l14Nhumidity time if sample_deaths == 1
collin l1deathpop l14deathpop l14casepop l14Nhumidity time if sample_deaths == 1 

		*precipitations (lag 14) : 

xtreg deathpop l1deathpop l14deathpop l14casepop l14Nprecipitation time if sample_deaths == 1, fe vce(cluster id_country) 
xtmg deathpop l1deathpop l14deathpop l14casepop l14Nprecipitation time if sample_deaths == 1
collin l1deathpop l14deathpop l14casepop l14Nprecipitation time if sample_deaths == 1  

		*wind (lag 14) : 

xtreg deathpop l1deathpop l14deathpop l14casepop l14Nwind time if sample_deaths == 1, fe vce(cluster id_country) 
xtmg deathpop l1deathpop l14deathpop l14casepop l14Nwind time if sample_deaths == 1
collin l1deathpop l14deathpop l14casepop l14Nwind time if sample_deaths == 1  
	
	*Table F7. (in the Online Appendix) :
	
	*=> casepop (lag 7) : 
	
		*temperatures (lag 7) : 
	
xtreg casepop l1casepop l7casepop l7driving l7Ntemperature Drivingl7Ntemperature time if sample_cases == 1, fe vce(cluster id_country)
xtmg casepop l1casepop l7casepop l7driving l7Ntemperature Drivingl7Ntemperature time if sample_cases == 1
collin l1casepop l7casepop l7driving l7Ntemperature Drivingl7Ntemperature time if sample_cases == 1 

		*radiations (lag 7) : 

xtreg casepop l1casepop l7casepop l7driving l7Nradiation Drivingl7Nradiation time if sample_cases == 1, fe vce(cluster id_country) 
xtmg casepop l1casepop l7casepop l7driving l7Nradiation Drivingl7Nradiation time if sample_cases == 1
collin l1casepop l7casepop l7driving l7Nradiation Drivingl7Nradiation time if sample_cases == 1 

		*humidity (lag 7) : 

xtreg casepop l1casepop l7casepop l7driving l7Nhumidity Drivingl7Nhumidity time if sample_cases == 1, fe vce(cluster id_country)
xtmg casepop l1casepop l7casepop l7driving l7Nhumidity Drivingl7Nhumidity time if sample_cases == 1
collin l1casepop l7casepop l7driving l7Nhumidity Drivingl7Nhumidity time if sample_cases == 1 

		*precipitations (lag 7) : 

xtreg casepop l1casepop l7casepop l7driving l7Nprecipitation Drivingl7Nprecipitation time if sample_cases == 1, fe vce(cluster id_country) 
xtmg casepop l1casepop l7casepop l7driving l7Nprecipitation Drivingl7Nprecipitation time if sample_cases == 1
collin l1casepop l7casepop l7driving l7Nprecipitation Drivingl7Nprecipitation time if sample_cases == 1  

		*wind (lag 7) : 

xtreg casepop l1casepop l7casepop l7driving l7Nwind Drivingl7Nwind time if sample_cases == 1, fe vce(cluster id_country) 
xtmg casepop l1casepop l7casepop l7driving l7Nwind Drivingl7Nwind time if sample_cases == 1
collin l1casepop l7casepop l7driving l7Nwind Drivingl7Nwind time if sample_cases == 1  
	
	*Table F8. (in the Online Appendix) :
	
	*=> deathpop (lag 14) : 
	
		*temperatures (lag 14) : 
	
xtreg deathpop l1deathpop l14deathpop l14casepop l14driving l14Ntemperature Drivingl14Ntemperature time if sample_deaths == 1, fe vce(cluster id_country)
xtmg deathpop l1deathpop l14deathpop l14casepop l14driving l14Ntemperature Drivingl14Ntemperature time if sample_deaths == 1
collin l1deathpop l14deathpop l14casepop l14driving l14Ntemperature Drivingl14Ntemperature time if sample_deaths == 1 

		*radiations (lag 14) : 

xtreg deathpop l1deathpop l14deathpop l14casepop l14driving l14Nradiation Drivingl14Nradiation time if sample_deaths == 1, fe vce(cluster id_country) 
xtmg deathpop l1deathpop l14deathpop l14casepop l14driving l14Nradiation Drivingl14Nradiation time if sample_deaths == 1
collin l1deathpop l14deathpop l14casepop l14driving l14Nradiation Drivingl14Nradiation time if sample_deaths == 1 

		*humidity (lag 14) : 

xtreg deathpop l1deathpop l14deathpop l14casepop l14driving l14Nhumidity Drivingl14Nhumidity time if sample_deaths == 1, fe vce(cluster id_country)
xtmg deathpop l1deathpop l14deathpop l14casepop l14driving l14Nhumidity Drivingl14Nhumidity time if sample_deaths == 1
collin l1deathpop l14deathpop l14casepop l14driving l14Nhumidity Drivingl14Nhumidity time if sample_deaths == 1 

		*precipitations (lag 14) : 

xtreg deathpop l1deathpop l14deathpop l14casepop l14driving l14Nprecipitation Drivingl14Nprecipitation time if sample_deaths == 1, fe vce(cluster id_country) 
xtmg deathpop l1deathpop l14deathpop l14casepop l14driving l14Nprecipitation Drivingl14Nprecipitation time if sample_deaths == 1
collin l1deathpop l14deathpop l14casepop l14driving l14Nprecipitation Drivingl14Nprecipitation time if sample_deaths == 1  

		*wind (lag 14) : 

xtreg deathpop l1deathpop l14deathpop l14casepop l14driving l14Nwind Drivingl14Nwind time if sample_deaths == 1, fe vce(cluster id_country) 
xtmg deathpop l1deathpop l14deathpop l14casepop l14driving l14Nwind Drivingl14Nwind time if sample_deaths == 1
collin l1deathpop l14deathpop l14casepop l14driving l14Nwind Drivingl14Nwind time if sample_deaths == 1  

	*6. Accounting for potential outliers : estimates without Chile : 
	
clear all
cd ""
use DATA1_PLOS_V2.dta

xtset id_country time
	
	*Table G1. (in the Online Appendix) : 
	
	*=> casepop (lag 7) : 
	
		*temperatures (lag 7) : 
	
xtreg casepop l1casepop l7casepop l7Ntemperature time if sample_cases == 1 & chili_dummy == 0, fe vce(cluster id_country)
xtmg casepop l1casepop l7casepop l7Ntemperature time if sample_cases == 1 & chili_dummy == 0
collin l1casepop l7casepop l7Ntemperature time if sample_cases == 1 & chili_dummy == 0 

		*radiations (lag 7) : 

xtreg casepop l1casepop l7casepop l7Nradiation time if sample_cases == 1 & chili_dummy == 0, fe vce(cluster id_country) 
xtmg casepop l1casepop l7casepop l7Nradiation time if sample_cases == 1 & chili_dummy == 0
collin l1casepop l7casepop l7Nradiation time if sample_cases == 1 & chili_dummy == 0

		*humidity (lag 7) : 

xtreg casepop l1casepop l7casepop l7Nhumidity time if sample_cases == 1 & chili_dummy == 0, fe vce(cluster id_country)
xtmg casepop l1casepop l7casepop l7Nhumidity time if sample_cases == 1 & chili_dummy == 0
collin l1casepop l7casepop l7Nhumidity time if sample_cases == 1 & chili_dummy == 0

		*precipitations (lag 7) : 

xtreg casepop l1casepop l7casepop l7Nprecipitation time if sample_cases == 1 & chili_dummy == 0, fe vce(cluster id_country) 
xtmg casepop l1casepop l7casepop l7Nprecipitation time if sample_cases == 1 & chili_dummy == 0
collin l1casepop l7casepop l7Nprecipitation time if sample_cases == 1 & chili_dummy == 0

		*wind (lag 7) : 

xtreg casepop l1casepop l7casepop l7Nwind time if sample_cases == 1 & chili_dummy == 0, fe vce(cluster id_country) 
xtmg casepop l1casepop l7casepop l7Nwind time if sample_cases == 1 & chili_dummy == 0
collin l1casepop l7casepop l7Nwind time if sample_cases == 1 & chili_dummy == 0 

	*Table G2. (in the Online Appendix) :
	
	*=> deathpop (lag 14) : 
	
		*temperatures (lag 14) : 
	
xtreg deathpop l1deathpop l14deathpop l14casepop l14Ntemperature time if sample_deaths == 1 & chili_dummy == 0, fe vce(cluster id_country)
xtmg deathpop l1deathpop l14deathpop l14casepop l14Ntemperature time if sample_deaths == 1 & chili_dummy == 0
collin l1deathpop l14deathpop l14casepop l14Ntemperature time if sample_deaths == 1 & chili_dummy == 0 

		*radiations (lag 14) : 

xtreg deathpop l1deathpop l14deathpop l14casepop l14Nradiation time if sample_deaths == 1 & chili_dummy == 0, fe vce(cluster id_country) 
xtmg deathpop l1deathpop l14deathpop l14casepop l14Nradiation time if sample_deaths == 1 & chili_dummy == 0
collin l1deathpop l14deathpop l14casepop l14Nradiation time if sample_deaths == 1 & chili_dummy == 0 

		*humidity (lag 14) : 

xtreg deathpop l1deathpop l14deathpop l14casepop l14Nhumidity time if sample_deaths == 1 & chili_dummy == 0, fe vce(cluster id_country)
xtmg deathpop l1deathpop l14deathpop l14casepop l14Nhumidity time if sample_deaths == 1 & chili_dummy == 0
collin l1deathpop l14deathpop l14casepop l14Nhumidity time if sample_deaths == 1 & chili_dummy == 0 

		*precipitations (lag 14) : 

xtreg deathpop l1deathpop l14deathpop l14casepop l14Nprecipitation time if sample_deaths == 1 & chili_dummy == 0, fe vce(cluster id_country) 
xtmg deathpop l1deathpop l14deathpop l14casepop l14Nprecipitation time if sample_deaths == 1 & chili_dummy == 0
collin l1deathpop l14deathpop l14casepop l14Nprecipitation time if sample_deaths == 1 & chili_dummy == 0  

		*wind (lag 14) : 

xtreg deathpop l1deathpop l14deathpop l14casepop l14Nwind time if sample_deaths == 1 & chili_dummy == 0, fe vce(cluster id_country) 
xtmg deathpop l1deathpop l14deathpop l14casepop l14Nwind time if sample_deaths == 1 & chili_dummy == 0
collin l1deathpop l14deathpop l14casepop l14Nwind time if sample_deaths == 1 & chili_dummy == 0 
	
	*Table G3. (in the Online Appendix) :
	
	*=> casepop (lag 7) : 
	
		*temperatures (lag 7) : 
	
xtreg casepop l1casepop l7casepop l7driving l7Ntemperature Drivingl7Ntemperature time if sample_cases == 1 & chili_dummy == 0, fe vce(cluster id_country)
xtmg casepop l1casepop l7casepop l7driving l7Ntemperature Drivingl7Ntemperature time if sample_cases == 1 & chili_dummy == 0
collin l1casepop l7casepop l7driving l7Ntemperature Drivingl7Ntemperature time if sample_cases == 1 & chili_dummy == 0 

		*radiations (lag 7) : 

xtreg casepop l1casepop l7casepop l7driving l7Nradiation Drivingl7Nradiation time if sample_cases == 1 & chili_dummy == 0, fe vce(cluster id_country) 
xtmg casepop l1casepop l7casepop l7driving l7Nradiation Drivingl7Nradiation time if sample_cases == 1 & chili_dummy == 0
collin l1casepop l7casepop l7driving l7Nradiation Drivingl7Nradiation time if sample_cases == 1 & chili_dummy == 0 

		*humidity (lag 7) : 

xtreg casepop l1casepop l7casepop l7driving l7Nhumidity Drivingl7Nhumidity time if sample_cases == 1 & chili_dummy == 0, fe vce(cluster id_country)
xtmg casepop l1casepop l7casepop l7driving l7Nhumidity Drivingl7Nhumidity time if sample_cases == 1 & chili_dummy == 0
collin l1casepop l7casepop l7driving l7Nhumidity Drivingl7Nhumidity time if sample_cases == 1 & chili_dummy == 0 

		*precipitations (lag 7) : 

xtreg casepop l1casepop l7casepop l7driving l7Nprecipitation Drivingl7Nprecipitation time if sample_cases == 1 & chili_dummy == 0, fe vce(cluster id_country) 
xtmg casepop l1casepop l7casepop l7driving l7Nprecipitation Drivingl7Nprecipitation time if sample_cases == 1 & chili_dummy == 0
collin l1casepop l7casepop l7driving l7Nprecipitation Drivingl7Nprecipitation time if sample_cases == 1 & chili_dummy == 0  

		*wind (lag 7) : 

xtreg casepop l1casepop l7casepop l7driving l7Nwind Drivingl7Nwind time if sample_cases == 1 & chili_dummy == 0, fe vce(cluster id_country) 
xtmg casepop l1casepop l7casepop l7driving l7Nwind Drivingl7Nwind time if sample_cases == 1 & chili_dummy == 0
collin l1casepop l7casepop l7driving l7Nwind Drivingl7Nwind time if sample_cases == 1 & chili_dummy == 0 
	
	*Table G4. (in the Online Appendix) :
	
	*=> deathpop (lag 14) : 
	
		*temperatures (lag 14) : 
	
xtreg deathpop l1deathpop l14deathpop l14casepop l14driving l14Ntemperature Drivingl14Ntemperature time if sample_deaths == 1 & chili_dummy == 0, fe vce(cluster id_country)
xtmg deathpop l1deathpop l14deathpop l14casepop l14driving l14Ntemperature Drivingl14Ntemperature time if sample_deaths == 1 & chili_dummy == 0
collin l1deathpop l14deathpop l14casepop l14driving l14Ntemperature Drivingl14Ntemperature time if sample_deaths == 1 & chili_dummy == 0

		*radiations (lag 14) : 

xtreg deathpop l1deathpop l14deathpop l14casepop l14driving l14Nradiation Drivingl14Nradiation time if sample_deaths == 1 & chili_dummy == 0, fe vce(cluster id_country) 
xtmg deathpop l1deathpop l14deathpop l14casepop l14driving l14Nradiation Drivingl14Nradiation time if sample_deaths == 1 & chili_dummy == 0
collin l1deathpop l14deathpop l14casepop l14driving l14Nradiation Drivingl14Nradiation time if sample_deaths == 1 & chili_dummy == 0 

		*humidity (lag 14) : 

xtreg deathpop l1deathpop l14deathpop l14casepop l14driving l14Nhumidity Drivingl14Nhumidity time if sample_deaths == 1 & chili_dummy == 0, fe vce(cluster id_country)
xtmg deathpop l1deathpop l14deathpop l14casepop l14driving l14Nhumidity Drivingl14Nhumidity time if sample_deaths == 1 & chili_dummy == 0
collin l1deathpop l14deathpop l14casepop l14driving l14Nhumidity Drivingl14Nhumidity time if sample_deaths == 1 & chili_dummy == 0 

		*precipitations(lag 14) : 

xtreg deathpop l1deathpop l14deathpop l14casepop l14driving l14Nprecipitation Drivingl14Nprecipitation time if sample_deaths == 1 & chili_dummy == 0, fe vce(cluster id_country) 
xtmg deathpop l1deathpop l14deathpop l14casepop l14driving l14Nprecipitation Drivingl14Nprecipitation time if sample_deaths == 1 & chili_dummy == 0
collin l1deathpop l14deathpop l14casepop l14driving l14Nprecipitation Drivingl14Nprecipitation time if sample_deaths == 1 & chili_dummy == 0 

		*wind (lag 14) : 

xtreg deathpop l1deathpop l14deathpop l14casepop l14driving l14Nwind Drivingl14Nwind time if sample_deaths == 1 & chili_dummy == 0, fe vce(cluster id_country) 
xtmg deathpop l1deathpop l14deathpop l14casepop l14driving l14Nwind Drivingl14Nwind time if sample_deaths == 1 & chili_dummy == 0
collin l1deathpop l14deathpop l14casepop l14driving l14Nwind Drivingl14Nwind time if sample_deaths == 1 & chili_dummy == 0 
	
	*7. Accounting for lockdown policies : 
	
	*Table H1 (in the Online Appendix) : 
	
	*=> casepop (lag 7) : 
	
		*temperature (lag 7) : 
	
xtreg casepop l1casepop l7casepop l7driving l7Ntemperature Drivingl7Ntemperature l7Dummy_lockdown time if sample_cases == 1, fe vce(cluster id_country)
xtmg casepop l1casepop l7casepop l7driving l7Ntemperature Drivingl7Ntemperature l7Dummy_lockdown time if sample_cases == 1
collin l1casepop l7casepop l7driving l7Ntemperature Drivingl7Ntemperature l7Dummy_lockdown time if sample_cases == 1 

		*radiation (lag 7) : 

xtreg casepop l1casepop l7casepop l7driving l7Nradiation Drivingl7Nradiation l7Dummy_lockdown time if sample_cases == 1, fe vce(cluster id_country) 
xtmg casepop l1casepop l7casepop l7driving l7Nradiation Drivingl7Nradiation l7Dummy_lockdown time if sample_cases == 1
collin l1casepop l7casepop l7driving l7Nradiation Drivingl7Nradiation l7Dummy_lockdown time if sample_cases == 1 

		*humidity (lag 7) : 

xtreg casepop l1casepop l7casepop l7driving l7Nhumidity Drivingl7Nhumidity l7Dummy_lockdown time if sample_cases == 1, fe vce(cluster id_country)
xtmg casepop l1casepop l7casepop l7driving l7Nhumidity Drivingl7Nhumidity l7Dummy_lockdown time if sample_cases == 1
collin l1casepop l7casepop l7driving l7Nhumidity Drivingl7Nhumidity l7Dummy_lockdown time if sample_cases == 1 

		*precipitation (lag 7) : 

xtreg casepop l1casepop l7casepop l7driving l7Nprecipitation Drivingl7Nprecipitation l7Dummy_lockdown time if sample_cases == 1, fe vce(cluster id_country) 
xtmg casepop l1casepop l7casepop l7driving l7Nprecipitation Drivingl7Nprecipitation l7Dummy_lockdown time if sample_cases == 1
collin l1casepop l7casepop l7driving l7Nprecipitation Drivingl7Nprecipitation l7Dummy_lockdown time if sample_cases == 1  

		*wind (lag 7) : 

xtreg casepop l1casepop l7casepop l7driving l7Nwind Drivingl7Nwind l7Dummy_lockdown time if sample_cases == 1, fe vce(cluster id_country) 
xtmg casepop l1casepop l7casepop l7driving l7Nwind Drivingl7Nwind l7Dummy_lockdown time if sample_cases == 1
collin l1casepop l7casepop l7driving l7Nwind Drivingl7Nwind l7Dummy_lockdown time if sample_cases == 1  

	*Table H2 (in the Online Appendix) :

	*=> deathpop (lag 14) : 
	
		*temperature (lag 14) : 
	
xtreg deathpop l1deathpop l14deathpop l14casepop l14driving l14Ntemperature Drivingl14Ntemperature l14Dummy_lockdown time if sample_deaths == 1, fe vce(cluster id_country)
xtmg deathpop l1deathpop l14deathpop l14casepop l14driving l14Ntemperature Drivingl14Ntemperature l14Dummy_lockdown time if sample_deaths == 1
collin l1deathpop l14deathpop l14casepop l14driving l14Ntemperature Drivingl14Ntemperature l14Dummy_lockdown time if sample_deaths == 1 

		*radiation (lag 14) : 

xtreg deathpop l1deathpop l14deathpop l14casepop l14driving l14Nradiation Drivingl14Nradiation l14Dummy_lockdown time if sample_deaths == 1, fe vce(cluster id_country) 
xtmg deathpop l1deathpop l14deathpop l14casepop l14driving l14Nradiation Drivingl14Nradiation l14Dummy_lockdown time if sample_deaths == 1
collin l1deathpop l14deathpop l14casepop l14driving l14Nradiation Drivingl14Nradiation l14Dummy_lockdown time if sample_deaths == 1 

		*humidity (lag 14) : 

xtreg deathpop l1deathpop l14deathpop l14casepop l14driving l14Nhumidity Drivingl14Nhumidity l14Dummy_lockdown time if sample_deaths == 1, fe vce(cluster id_country)
xtmg deathpop l1deathpop l14deathpop l14casepop l14driving l14Nhumidity Drivingl14Nhumidity l14Dummy_lockdown time if sample_deaths == 1
collin l1deathpop l14deathpop l14casepop l14driving l14Nhumidity Drivingl14Nhumidity l14Dummy_lockdown time if sample_deaths == 1 

		*precipitation (lag 14) : 

xtreg deathpop l1deathpop l14deathpop l14casepop l14driving l14Nprecipitation Drivingl14Nprecipitation l14Dummy_lockdown time if sample_deaths == 1, fe vce(cluster id_country) 
xtmg deathpop l1deathpop l14deathpop l14casepop l14driving l14Nprecipitation Drivingl14Nprecipitation l14Dummy_lockdown time if sample_deaths == 1
collin l1deathpop l14deathpop l14casepop l14driving l14Nprecipitation Drivingl14Nprecipitation l14Dummy_lockdown time if sample_deaths == 1  

		*wind (lag 14) : 

xtreg deathpop l1deathpop l14deathpop l14casepop l14driving l14Nwind Drivingl14Nwind l14Dummy_lockdown time if sample_deaths == 1, fe vce(cluster id_country) 
xtmg deathpop l1deathpop l14deathpop l14casepop l14driving l14Nwind Drivingl14Nwind l14Dummy_lockdown time if sample_deaths == 1
collin l1deathpop l14deathpop l14casepop l14driving l14Nwind Drivingl14Nwind l14Dummy_lockdown time if sample_deaths == 1  
  
	*Table H3 (in the Online Appendix) : 
	
	*=> casepop (lag 7) : 
	
		*temperature (lag 7) : 
	
xtreg casepop l1casepop l7casepop l7driving l7Ntemperature Drivingl7Ntemperature l7Time_lockdown time if sample_cases == 1, fe vce(cluster id_country)
xtmg casepop l1casepop l7casepop l7driving l7Ntemperature Drivingl7Ntemperature l7Time_lockdown time if sample_cases == 1
collin l1casepop l7casepop l7driving l7Ntemperature Drivingl7Ntemperature l7Time_lockdown time if sample_cases == 1 

		*radiation (lag 7) : 

xtreg casepop l1casepop l7casepop l7driving l7Nradiation Drivingl7Nradiation l7Time_lockdown time if sample_cases == 1, fe vce(cluster id_country) 
xtmg casepop l1casepop l7casepop l7driving l7Nradiation Drivingl7Nradiation l7Time_lockdown time if sample_cases == 1
collin l1casepop l7casepop l7driving l7Nradiation Drivingl7Nradiation l7Time_lockdown time if sample_cases == 1 

		*humidity (lag 7) : 

xtreg casepop l1casepop l7casepop l7driving l7Nhumidity Drivingl7Nhumidity l7Time_lockdown time if sample_cases == 1, fe vce(cluster id_country)
xtmg casepop l1casepop l7casepop l7driving l7Nhumidity Drivingl7Nhumidity l7Time_lockdown time if sample_cases == 1
collin l1casepop l7casepop l7driving l7Nhumidity Drivingl7Nhumidity l7Time_lockdown time if sample_cases == 1 

		*precipitation (lag 7) : 

xtreg casepop l1casepop l7casepop l7driving l7Nprecipitation Drivingl7Nprecipitation l7Time_lockdown time if sample_cases == 1, fe vce(cluster id_country) 
xtmg casepop l1casepop l7casepop l7driving l7Nprecipitation Drivingl7Nprecipitation l7Time_lockdown time if sample_cases == 1
collin l1casepop l7casepop l7driving l7Nprecipitation Drivingl7Nprecipitation l7Time_lockdown time if sample_cases == 1  

		*wind (lag 7) : 

xtreg casepop l1casepop l7casepop l7driving l7Nwind Drivingl7Nwind l7Time_lockdown time if sample_cases == 1, fe vce(cluster id_country) 
xtmg casepop l1casepop l7casepop l7driving l7Nwind Drivingl7Nwind l7Time_lockdown time if sample_cases == 1
collin l1casepop l7casepop l7driving l7Nwind Drivingl7Nwind l7Time_lockdown time if sample_cases == 1  

	*Table H4 (in the Online Appendix) :
	
	*=> deathpop (lag 14) : 
	
		*temperature (lag 14) : 
	
xtreg deathpop l1deathpop l14deathpop l14casepop l14driving l14Ntemperature Drivingl14Ntemperature l14Time_lockdown time if sample_deaths == 1, fe vce(cluster id_country)
xtmg deathpop l1deathpop l14deathpop l14casepop l14driving l14Ntemperature Drivingl14Ntemperature l14Time_lockdown time if sample_deaths == 1
collin l1deathpop l14deathpop l14casepop l14driving l14Ntemperature Drivingl14Ntemperature l14Time_lockdown time if sample_deaths == 1 

		*radiation (lag 14) : 

xtreg deathpop l1deathpop l14deathpop l14casepop l14driving l14Nradiation Drivingl14Nradiation l14Time_lockdown time if sample_deaths == 1, fe vce(cluster id_country) 
xtmg deathpop l1deathpop l14deathpop l14casepop l14driving l14Nradiation Drivingl14Nradiation l14Time_lockdown time if sample_deaths == 1
collin l1deathpop l14deathpop l14casepop l14driving l14Nradiation Drivingl14Nradiation l14Time_lockdown time if sample_deaths == 1 

		*humidity (lag 14) : 

xtreg deathpop l1deathpop l14deathpop l14casepop l14driving l14Nhumidity Drivingl14Nhumidity l14Time_lockdown time if sample_deaths == 1, fe vce(cluster id_country)
xtmg deathpop l1deathpop l14deathpop l14casepop l14driving l14Nhumidity Drivingl14Nhumidity l14Time_lockdown time if sample_deaths == 1
collin l1deathpop l14deathpop l14casepop l14driving l14Nhumidity Drivingl14Nhumidity l14Time_lockdown time if sample_deaths == 1 

		*precipitation (lag 14) : 

xtreg deathpop l1deathpop l14deathpop l14casepop l14driving l14Nprecipitation Drivingl14Nprecipitation l14Time_lockdown time if sample_deaths == 1, fe vce(cluster id_country) 
xtmg deathpop l1deathpop l14deathpop l14casepop l14driving l14Nprecipitation Drivingl14Nprecipitation l14Time_lockdown time if sample_deaths == 1
collin l1deathpop l14deathpop l14casepop l14driving l14Nprecipitation Drivingl14Nprecipitation l14Time_lockdown time if sample_deaths == 1  

		*wind (lag 14) : 

xtreg deathpop l1deathpop l14deathpop l14casepop l14driving l14Nwind Drivingl14Nwind l14Time_lockdown time if sample_deaths == 1, fe vce(cluster id_country) 
xtmg deathpop l1deathpop l14deathpop l14casepop l14driving l14Nwind Drivingl14Nwind l14Time_lockdown time if sample_deaths == 1
collin l1deathpop l14deathpop l14casepop l14driving l14Nwind Drivingl14Nwind l14Time_lockdown time if sample_deaths == 1  

	*8. Accounting for non-standardized climate variables : 
	
	*Table I1 (in the Online Appendix) :
	
	*=> casepop (lag 7) : 
	
		*temperature (lag 7) : 
	
xtreg casepop l1casepop l7casepop l7temperature time if sample_cases == 1, fe vce(cluster id_country)
xtmg casepop l1casepop l7casepop l7temperature time if sample_cases == 1
collin l1casepop l7casepop l7temperature time if sample_cases == 1 

		*radiation (lag 7) : 

xtreg casepop l1casepop l7casepop l7radiation time if sample_cases == 1, fe vce(cluster id_country) 
xtmg casepop l1casepop l7casepop l7radiation time if sample_cases == 1
collin l1casepop l7casepop l7radiation time if sample_cases == 1 

		*humidity (lag 7) : 

xtreg casepop l1casepop l7casepop l7humidity time if sample_cases == 1, fe vce(cluster id_country)
xtmg casepop l1casepop l7casepop l7humidity time if sample_cases == 1
collin l1casepop l7casepop l7humidity time if sample_cases == 1 

		*precipitation (lag 7) : 

xtreg casepop l1casepop l7casepop l7precipitation time if sample_cases == 1, fe vce(cluster id_country) 
xtmg casepop l1casepop l7casepop l7precipitation time if sample_cases == 1
collin l1casepop l7casepop l7precipitation time if sample_cases == 1  

		*wind (lag 7) : 

xtreg casepop l1casepop l7casepop l7wind time if sample_cases == 1, fe vce(cluster id_country) 
xtmg casepop l1casepop l7casepop l7wind time if sample_cases == 1
collin l1casepop l7casepop l7wind time if sample_cases == 1  

	*Table I2 (in the Online Appendix) :

	*=> deathpop (lag 14) : 
	
		*temperature (lag 14) : 
	
xtreg deathpop l1deathpop l14deathpop l14casepop l14temperature time if sample_deaths == 1, fe vce(cluster id_country)
xtmg deathpop l1deathpop l14deathpop l14casepop l14temperature time if sample_deaths == 1
collin l1deathpop l14deathpop l14casepop l14temperature time if sample_deaths == 1 

		*radiation (lag 14) : 

xtreg deathpop l1deathpop l14deathpop l14casepop l14radiation time if sample_deaths == 1, fe vce(cluster id_country) 
xtmg deathpop l1deathpop l14deathpop l14casepop l14radiation time if sample_deaths == 1
collin l1deathpop l14deathpop l14casepop l14radiation time if sample_deaths == 1 

		*humidity (lag 14) : 

xtreg deathpop l1deathpop l14deathpop l14casepop l14humidity time if sample_deaths == 1, fe vce(cluster id_country)
xtmg deathpop l1deathpop l14deathpop l14casepop l14humidity time if sample_deaths == 1
collin l1deathpop l14deathpop l14casepop l14humidity time if sample_deaths == 1 

		*precipitation (lag 14) : 

xtreg deathpop l1deathpop l14deathpop l14casepop l14precipitation time if sample_deaths == 1, fe vce(cluster id_country) 
xtmg deathpop l1deathpop l14deathpop l14casepop l14precipitation time if sample_deaths == 1
collin l1deathpop l14deathpop l14casepop l14precipitation time if sample_deaths == 1  

		*wind (lag 14) : 

xtreg deathpop l1deathpop l14deathpop l14casepop l14wind time if sample_deaths == 1, fe vce(cluster id_country) 
xtmg deathpop l1deathpop l14deathpop l14casepop l14wind time if sample_deaths == 1
collin l1deathpop l14deathpop l14casepop l14wind time if sample_deaths == 1  

	*Table I3 (in the Online Appendix) : 
	
	*=> casepop (lag 7) : 
	
		*temperature (lag 7) : 
	
xtreg casepop l1casepop l7casepop l7driving l7temperature Drivingl7temperature time if sample_cases == 1, fe vce(cluster id_country)
xtmg casepop l1casepop l7casepop l7driving l7temperature Drivingl7temperature time if sample_cases == 1
collin l1casepop l7casepop l7driving l7temperature Drivingl7temperature time if sample_cases == 1 

		*radiation (lag 7) : 

xtreg casepop l1casepop l7casepop l7driving l7radiation Drivingl7radiation time if sample_cases == 1, fe vce(cluster id_country) 
xtmg casepop l1casepop l7casepop l7driving l7radiation Drivingl7radiation time if sample_cases == 1
collin l1casepop l7casepop l7driving l7radiation Drivingl7radiation time if sample_cases == 1 

		*humidity (lag 7) : 

xtreg casepop l1casepop l7casepop l7driving l7humidity Drivingl7humidity time if sample_cases == 1, fe vce(cluster id_country)
xtmg casepop l1casepop l7casepop l7driving l7humidity Drivingl7humidity time if sample_cases == 1
collin l1casepop l7casepop l7driving l7humidity Drivingl7humidity time if sample_cases == 1 

		*precipitation (lag 7) : 

xtreg casepop l1casepop l7casepop l7driving l7precipitation Drivingl7precipitation time if sample_cases == 1, fe vce(cluster id_country) 
xtmg casepop l1casepop l7casepop l7driving l7precipitation Drivingl7precipitation time if sample_cases == 1
collin l1casepop l7casepop l7driving l7precipitation Drivingl7precipitation time if sample_cases == 1  

		*wind (lag 7) : 

xtreg casepop l1casepop l7casepop l7driving l7wind Drivingl7wind time if sample_cases == 1, fe vce(cluster id_country) 
xtmg casepop l1casepop l7casepop l7driving l7wind Drivingl7wind time if sample_cases == 1
collin l1casepop l7casepop l7driving l7wind Drivingl7wind time if sample_cases == 1  

	*Table I4 (in the Online Appendix) :

	*=> deathpop (lag 14) : 
	
		*temperature (lag 14) : 
	
xtreg deathpop l1deathpop l14deathpop l14casepop l14driving l14temperature Drivingl14temperature time if sample_deaths == 1, fe vce(cluster id_country)
xtmg deathpop l1deathpop l14deathpop l14casepop l14driving l14temperature Drivingl14temperature time if sample_deaths == 1
collin l1deathpop l14deathpop l14casepop l14driving l14temperature Drivingl14temperature time if sample_deaths == 1 

		*radiation (lag 14) : 

xtreg deathpop l1deathpop l14deathpop l14casepop l14driving l14radiation Drivingl14radiation time if sample_deaths == 1, fe vce(cluster id_country) 
xtmg deathpop l1deathpop l14deathpop l14casepop l14driving l14radiation Drivingl14radiation time if sample_deaths == 1
collin l1deathpop l14deathpop l14casepop l14driving l14radiation Drivingl14radiation time if sample_deaths == 1 

		*humidity (lag 14) : 

xtreg deathpop l1deathpop l14deathpop l14casepop l14driving l14humidity Drivingl14humidity time if sample_deaths == 1, fe vce(cluster id_country)
xtmg deathpop l1deathpop l14deathpop l14casepop l14driving l14humidity Drivingl14humidity time if sample_deaths == 1
collin l1deathpop l14deathpop l14casepop l14driving l14humidity Drivingl14humidity time if sample_deaths == 1 

		*precipitation (lag 14) : 

xtreg deathpop l1deathpop l14deathpop l14casepop l14driving l14precipitation Drivingl14precipitation time if sample_deaths == 1, fe vce(cluster id_country) 
xtmg deathpop l1deathpop l14deathpop l14casepop l14driving l14precipitation Drivingl14precipitation time if sample_deaths == 1
collin l1deathpop l14deathpop l14casepop l14driving l14precipitation Drivingl14precipitation time if sample_deaths == 1  

		*wind (lag 14) : 

xtreg deathpop l1deathpop l14deathpop l14casepop l14driving l14wind Drivingl14wind time if sample_deaths == 1, fe vce(cluster id_country) 
xtmg deathpop l1deathpop l14deathpop l14casepop l14driving l14wind Drivingl14wind time if sample_deaths == 1
collin l1deathpop l14deathpop l14casepop l14driving l14wind Drivingl14wind time if sample_deaths == 1  

	*9. Accounting for seasonality in climate variables :
	
	*Table J1 (in the Online Appendix) : 
	
	*=> casepop (lag 7) : 
	
		*temperature (lag 7) : 
	
xtreg casepop l1casepop l7casepop l7Ntemperature time season if sample_cases == 1, fe vce(cluster id_country)
xtmg casepop l1casepop l7casepop l7Ntemperature time season if sample_cases == 1
collin l1casepop l7casepop l7Ntemperature time season if sample_cases == 1 

		*radiation (lag 7) : 

xtreg casepop l1casepop l7casepop l7Nradiation time season if sample_cases == 1, fe vce(cluster id_country) 
xtmg casepop l1casepop l7casepop l7Nradiation time season if sample_cases == 1
collin l1casepop l7casepop l7Nradiation time season if sample_cases == 1 

		*humidity (lag 7) : 

xtreg casepop l1casepop l7casepop l7Nhumidity time season if sample_cases == 1, fe vce(cluster id_country)
xtmg casepop l1casepop l7casepop l7Nhumidity time season if sample_cases == 1
collin l1casepop l7casepop l7Nhumidity time season if sample_cases == 1 

		*precipitation (lag 7) : 

xtreg casepop l1casepop l7casepop l7Nprecipitation time season if sample_cases == 1, fe vce(cluster id_country) 
xtmg casepop l1casepop l7casepop l7Nprecipitation time season if sample_cases == 1
collin l1casepop l7casepop l7Nprecipitation time season if sample_cases == 1  

		*wind (lag 7) : 

xtreg casepop l1casepop l7casepop l7Nwind time season if sample_cases == 1, fe vce(cluster id_country) 
xtmg casepop l1casepop l7casepop l7Nwind time season if sample_cases == 1
collin l1casepop l7casepop l7Nwind time season if sample_cases == 1  

	*Table J2 (in the Online Appendix) :
	
	*=> deathpop (lag 14) : 
	
		*temperature (lag 14) : 
	
xtreg deathpop l1deathpop l14deathpop l14casepop l14Ntemperature time season if sample_deaths == 1, fe vce(cluster id_country)
xtmg deathpop l1deathpop l14deathpop l14casepop l14Ntemperature time season if sample_deaths == 1
collin l1deathpop l14deathpop l14casepop l14Ntemperature time season if sample_deaths == 1 

		*radiation (lag 14) : 

xtreg deathpop l1deathpop l14deathpop l14casepop l14Nradiation time season if sample_deaths == 1, fe vce(cluster id_country) 
xtmg deathpop l1deathpop l14deathpop l14casepop l14Nradiation time season if sample_deaths == 1
collin l1deathpop l14deathpop l14casepop l14Nradiation time season if sample_deaths == 1 

		*humidity (lag 14) : 

xtreg deathpop l1deathpop l14deathpop l14casepop l14Nhumidity time season if sample_deaths == 1, fe vce(cluster id_country)
xtmg deathpop l1deathpop l14deathpop l14casepop l14Nhumidity time season if sample_deaths == 1
collin l1deathpop l14deathpop l14casepop l14Nhumidity time season if sample_deaths == 1 

		*precipitation (lag 14) : 

xtreg deathpop l1deathpop l14deathpop l14casepop l14Nprecipitation time season if sample_deaths == 1, fe vce(cluster id_country) 
xtmg deathpop l1deathpop l14deathpop l14casepop l14Nprecipitation time season if sample_deaths == 1
collin l1deathpop l14deathpop l14casepop l14Nprecipitation time season if sample_deaths == 1  

		*wind (lag 14) : 

xtreg deathpop l1deathpop l14deathpop l14casepop l14Nwind time season if sample_deaths == 1, fe vce(cluster id_country) 
xtmg deathpop l1deathpop l14deathpop l14casepop l14Nwind time season if sample_deaths == 1
collin l1deathpop l14deathpop l14casepop l14Nwind time season if sample_deaths == 1  

	*Table J3 (in the Online Appendix) : 
	
	*=> casepop (lag 7) : 
	
		*temperature (lag 7) : 
	
xtreg casepop l1casepop l7casepop l7driving l7Ntemperature Drivingl7Ntemperature time season if sample_cases == 1, fe vce(cluster id_country)
xtmg casepop l1casepop l7casepop l7driving l7Ntemperature Drivingl7Ntemperature time season if sample_cases == 1
collin l1casepop l7casepop l7driving l7Ntemperature Drivingl7Ntemperature time season if sample_cases == 1 

		*radiation (lag 7) : 

xtreg casepop l1casepop l7casepop l7driving l7Nradiation Drivingl7Nradiation time season if sample_cases == 1, fe vce(cluster id_country) 
xtmg casepop l1casepop l7casepop l7driving l7Nradiation Drivingl7Nradiation time season if sample_cases == 1
collin l1casepop l7casepop l7driving l7Nradiation Drivingl7Nradiation time season if sample_cases == 1 

		*humidity (lag 7) : 

xtreg casepop l1casepop l7casepop l7driving l7Nhumidity Drivingl7Nhumidity time season if sample_cases == 1, fe vce(cluster id_country)
xtmg casepop l1casepop l7casepop l7driving l7Nhumidity Drivingl7Nhumidity time season if sample_cases == 1
collin l1casepop l7casepop l7driving l7Nhumidity Drivingl7Nhumidity time season if sample_cases == 1 

		*precipitation (lag 7) : 

xtreg casepop l1casepop l7casepop l7driving l7Nprecipitation Drivingl7Nprecipitation time season if sample_cases == 1, fe vce(cluster id_country) 
xtmg casepop l1casepop l7casepop l7driving l7Nprecipitation Drivingl7Nprecipitation time season if sample_cases == 1
collin l1casepop l7casepop l7driving l7Nprecipitation Drivingl7Nprecipitation time season if sample_cases == 1  

		*wind (lag 7) : 

xtreg casepop l1casepop l7casepop l7driving l7Nwind Drivingl7Nwind time season if sample_cases == 1, fe vce(cluster id_country) 
xtmg casepop l1casepop l7casepop l7driving l7Nwind Drivingl7Nwind time season if sample_cases == 1
collin l1casepop l7casepop l7driving l7Nwind Drivingl7Nwind time season if sample_cases == 1  

	*Table J4 (in the Online Appendix) :
	
	*=> deathpop (lag 14) : 
	
		*temperature (lag 14) : 
	
xtreg deathpop l1deathpop l14deathpop l14casepop l14driving l14Ntemperature Drivingl14Ntemperature time season if sample_deaths == 1, fe vce(cluster id_country)
xtmg deathpop l1deathpop l14deathpop l14casepop l14driving l14Ntemperature Drivingl14Ntemperature time season if sample_deaths == 1
collin l1deathpop l14deathpop l14casepop l14driving l14Ntemperature Drivingl14Ntemperature time season if sample_deaths == 1 

		*radiation (lag 14) : 

xtreg deathpop l1deathpop l14deathpop l14casepop l14driving l14Nradiation Drivingl14Nradiation time season if sample_deaths == 1, fe vce(cluster id_country) 
xtmg deathpop l1deathpop l14deathpop l14casepop l14driving l14Nradiation Drivingl14Nradiation time season if sample_deaths == 1
collin l1deathpop l14deathpop l14casepop l14driving l14Nradiation Drivingl14Nradiation time season if sample_deaths == 1 

		*humidity (lag 14) : 

xtreg deathpop l1deathpop l14deathpop l14casepop l14driving l14Nhumidity Drivingl14Nhumidity time season if sample_deaths == 1, fe vce(cluster id_country)
xtmg deathpop l1deathpop l14deathpop l14casepop l14driving l14Nhumidity Drivingl14Nhumidity time season if sample_deaths == 1
collin l1deathpop l14deathpop l14casepop l14driving l14Nhumidity Drivingl14Nhumidity time season if sample_deaths == 1 

		*precipitation (lag 14) : 

xtreg deathpop l1deathpop l14deathpop l14casepop l14driving l14Nprecipitation Drivingl14Nprecipitation time season if sample_deaths == 1, fe vce(cluster id_country) 
xtmg deathpop l1deathpop l14deathpop l14casepop l14driving l14Nprecipitation Drivingl14Nprecipitation time season if sample_deaths == 1
collin l1deathpop l14deathpop l14casepop l14driving l14Nprecipitation Drivingl14Nprecipitation time season if sample_deaths == 1  

		*wind (lag 14) : 

xtreg deathpop l1deathpop l14deathpop l14casepop l14driving l14Nwind Drivingl14Nwind time season if sample_deaths == 1, fe vce(cluster id_country) 
xtmg deathpop l1deathpop l14deathpop l14casepop l14driving l14Nwind Drivingl14Nwind time season if sample_deaths == 1
collin l1deathpop l14deathpop l14casepop l14driving l14Nwind Drivingl14Nwind time season if sample_deaths == 1  

	*Table J5 (in the Online Appendix) : 
	
	*=> casepop (lag 7) : 
	
		*temperature (lag 7) : 
	
xtreg casepop l1casepop l7casepop l7Ntemperature time l7meanNtemperature if sample_cases == 1, fe vce(cluster id_country)
xtmg casepop l1casepop l7casepop l7Ntemperature time l7meanNtemperature if sample_cases == 1
collin l1casepop l7casepop l7Ntemperature time l7meanNtemperature if sample_cases == 1 

		*radiation (lag 7) : 

xtreg casepop l1casepop l7casepop l7Nradiation time l7meanNradiation if sample_cases == 1, fe vce(cluster id_country) 
xtmg casepop l1casepop l7casepop l7Nradiation time l7meanNradiation if sample_cases == 1
collin l1casepop l7casepop l7Nradiation time l7meanNradiation if sample_cases == 1 

		*humidity (lag 7) : 

xtreg casepop l1casepop l7casepop l7Nhumidity time l7meanNhumidity if sample_cases == 1, fe vce(cluster id_country)
xtmg casepop l1casepop l7casepop l7Nhumidity time l7meanNhumidity if sample_cases == 1
collin l1casepop l7casepop l7Nhumidity time l7meanNhumidity if sample_cases == 1 

		*precipitation (lag 7) : 

xtreg casepop l1casepop l7casepop l7Nprecipitation time l7meanNprecipitation if sample_cases == 1, fe vce(cluster id_country) 
xtmg casepop l1casepop l7casepop l7Nprecipitation time l7meanNprecipitation if sample_cases == 1
collin l1casepop l7casepop l7Nprecipitation time l7meanNprecipitation if sample_cases == 1  

		*wind (lag 7) : 

xtreg casepop l1casepop l7casepop l7Nwind time l7meanNwind if sample_cases == 1, fe vce(cluster id_country) 
xtmg casepop l1casepop l7casepop l7Nwind time l7meanNwind if sample_cases == 1
collin l1casepop l7casepop l7Nwind time l7meanNwind if sample_cases == 1  

	*Table J6 (in the Online Appendix) :
	
	*=> deathpop (lag 14) : 
	
		*temperature (lag 14) : 
	
xtreg deathpop l1deathpop l14deathpop l14casepop l14Ntemperature time l14meanNtemperature if sample_deaths == 1, fe vce(cluster id_country)
xtmg deathpop l1deathpop l14deathpop l14casepop l14Ntemperature time l14meanNtemperature if sample_deaths == 1
collin l1deathpop l14deathpop l14casepop l14Ntemperature time l14meanNtemperature if sample_deaths == 1 

		*radiation (lag 14) : 

xtreg deathpop l1deathpop l14deathpop l14casepop l14Nradiation time l14meanNradiation if sample_deaths == 1, fe vce(cluster id_country) 
xtmg deathpop l1deathpop l14deathpop l14casepop l14Nradiation time l14meanNradiation if sample_deaths == 1
collin l1deathpop l14deathpop l14casepop l14Nradiation time l14meanNradiation if sample_deaths == 1 

		*humidity (lag 14) : 

xtreg deathpop l1deathpop l14deathpop l14casepop l14Nhumidity time l14meanNhumidity if sample_deaths == 1, fe vce(cluster id_country)
xtmg deathpop l1deathpop l14deathpop l14casepop l14Nhumidity time l14meanNhumidity if sample_deaths == 1
collin l1deathpop l14deathpop l14casepop l14Nhumidity time l14meanNhumidity if sample_deaths == 1 

		*precipitation (lag 14) : 

xtreg deathpop l1deathpop l14deathpop l14casepop l14Nprecipitation time l14meanNprecipitation if sample_deaths == 1, fe vce(cluster id_country) 
xtmg deathpop l1deathpop l14deathpop l14casepop l14Nprecipitation time l14meanNprecipitation if sample_deaths == 1
collin l1deathpop l14deathpop l14casepop l14Nprecipitation time l14meanNprecipitation if sample_deaths == 1  

		*wind (lag 14) : 

xtreg deathpop l1deathpop l14deathpop l14casepop l14Nwind time l14meanNwind if sample_deaths == 1, fe vce(cluster id_country) 
xtmg deathpop l1deathpop l14deathpop l14casepop l14Nwind time l14meanNwind if sample_deaths == 1
collin l1deathpop l14deathpop l14casepop l14Nwind time l14meanNwind if sample_deaths == 1  

	*Table J7 (in the Online Appendix) : 
	
	*=> casepop (lag 7) : 
	
		*temperature (lag 7) : 
	
xtreg casepop l1casepop l7casepop l7driving l7Ntemperature Drivingl7Ntemperature time l7meanNtemperature if sample_cases == 1, fe vce(cluster id_country)
xtmg casepop l1casepop l7casepop l7driving l7Ntemperature Drivingl7Ntemperature time l7meanNtemperature if sample_cases == 1
collin l1casepop l7casepop l7driving l7Ntemperature Drivingl7Ntemperature time l7meanNtemperature if sample_cases == 1 

		*radiation (lag 7) : 

xtreg casepop l1casepop l7casepop l7driving l7Nradiation Drivingl7Nradiation time l7meanNradiation if sample_cases == 1, fe vce(cluster id_country) 
xtmg casepop l1casepop l7casepop l7driving l7Nradiation Drivingl7Nradiation time l7meanNradiation if sample_cases == 1
collin l1casepop l7casepop l7driving l7Nradiation Drivingl7Nradiation time l7meanNradiation if sample_cases == 1 

		*humidity (lag 7) : 

xtreg casepop l1casepop l7casepop l7driving l7Nhumidity Drivingl7Nhumidity time l7meanNhumidity if sample_cases == 1, fe vce(cluster id_country)
xtmg casepop l1casepop l7casepop l7driving l7Nhumidity Drivingl7Nhumidity time l7meanNhumidity if sample_cases == 1
collin l1casepop l7casepop l7driving l7Nhumidity Drivingl7Nhumidity time l7meanNhumidity if sample_cases == 1 

		*precipitation (lag 7) : 

xtreg casepop l1casepop l7casepop l7driving l7Nprecipitation Drivingl7Nprecipitation time l7meanNprecipitation if sample_cases == 1, fe vce(cluster id_country) 
xtmg casepop l1casepop l7casepop l7driving l7Nprecipitation Drivingl7Nprecipitation time l7meanNprecipitation if sample_cases == 1
collin l1casepop l7casepop l7driving l7Nprecipitation Drivingl7Nprecipitation time l7meanNprecipitation if sample_cases == 1  

		*wind (lag 7) : 

xtreg casepop l1casepop l7casepop l7driving l7Nwind Drivingl7Nwind time l7meanNwind if sample_cases == 1, fe vce(cluster id_country) 
xtmg casepop l1casepop l7casepop l7driving l7Nwind Drivingl7Nwind time l7meanNwind if sample_cases == 1
collin l1casepop l7casepop l7driving l7Nwind Drivingl7Nwind time l7meanNwind if sample_cases == 1  

	*Table J8 (in the Online Appendix) :

	*=> deathpop (lag 14) : 
	
		*temperature (lag 14) : 
	
xtreg deathpop l1deathpop l14deathpop l14casepop l14driving l14Ntemperature Drivingl14Ntemperature time l14meanNtemperature if sample_deaths == 1, fe vce(cluster id_country)
xtmg deathpop l1deathpop l14deathpop l14casepop l14driving l14Ntemperature Drivingl14Ntemperature time l14meanNtemperature if sample_deaths == 1
collin l1deathpop l14deathpop l14casepop l14driving l14Ntemperature Drivingl14Ntemperature time l14meanNtemperature if sample_deaths == 1 

		*radiation (lag 14) : 

xtreg deathpop l1deathpop l14deathpop l14casepop l14driving l14Nradiation Drivingl14Nradiation time l14meanNradiation if sample_deaths == 1, fe vce(cluster id_country) 
xtmg deathpop l1deathpop l14deathpop l14casepop l14driving l14Nradiation Drivingl14Nradiation time l14meanNradiation if sample_deaths == 1
collin l1deathpop l14deathpop l14casepop l14driving l14Nradiation Drivingl14Nradiation time l14meanNradiation if sample_deaths == 1 

		*humidity (lag 14) : 

xtreg deathpop l1deathpop l14deathpop l14casepop l14driving l14Nhumidity Drivingl14Nhumidity time l14meanNhumidity if sample_deaths == 1, fe vce(cluster id_country)
xtmg deathpop l1deathpop l14deathpop l14casepop l14driving l14Nhumidity Drivingl14Nhumidity time l14meanNhumidity if sample_deaths == 1
collin l1deathpop l14deathpop l14casepop l14driving l14Nhumidity Drivingl14Nhumidity time l14meanNhumidity if sample_deaths == 1 

		*precipitation (lag 14) : 

xtreg deathpop l1deathpop l14deathpop l14casepop l14driving l14Nprecipitation Drivingl14Nprecipitation time l14meanNprecipitation if sample_deaths == 1, fe vce(cluster id_country) 
xtmg deathpop l1deathpop l14deathpop l14casepop l14driving l14Nprecipitation Drivingl14Nprecipitation time l14meanNprecipitation if sample_deaths == 1
collin l1deathpop l14deathpop l14casepop l14driving l14Nprecipitation Drivingl14Nprecipitation time l14meanNprecipitation if sample_deaths == 1  

		*wind (lag 14) : 

xtreg deathpop l1deathpop l14deathpop l14casepop l14driving l14Nwind Drivingl14Nwind time l14meanNwind if sample_deaths == 1, fe vce(cluster id_country) 
xtmg deathpop l1deathpop l14deathpop l14casepop l14driving l14Nwind Drivingl14Nwind time l14meanNwind if sample_deaths == 1
collin l1deathpop l14deathpop l14casepop l14driving l14Nwind Drivingl14Nwind time l14meanNwind if sample_deaths == 1  

*IV. Graphs : 

	*Direct effect of climate : 
	
	*=> casepop (lag 7) : 
	
		*temperature (lag 7) :
	
xtreg casepop l1casepop l7casepop l7Ntemperature time if sample_cases == 1, fe vce(cluster id_country)

summarize l7Ntemperature 
return list 
global temperature_min = round(r(min), 0.1)
display $temperature_min
global temperature_m1ect = round(r(mean) - r(sd), 0.1)
display $temperature_m1ect
global temperature_mean = round(r(mean), 0.1)
display $temperature_mean
global temperature_p1ect = round(r(mean) + r(sd))
display $temperature_p1ect
global temperature_max = round(r(max), 0.1)
display $temperature_max
margins, at(l7Ntemperature = ($temperature_min $temperature_m1ect $temperature_mean $temperature_p1ect $temperature_max))
marginsplot

	*=> deathpop (lag 14) : 
	
		*temperature (lag 14) : 
	
xtreg deathpop l1deathpop l14deathpop l14casepop l14Ntemperature time if sample_deaths == 1, fe vce(cluster id_country)

summarize l14Ntemperature 
return list 
global temperature_min = round(r(min), 0.1)
display $temperature_min
global temperature_m1ect = round(r(mean) - r(sd), 0.1)
display $temperature_m1ect
global temperature_mean = round(r(mean), 0.1)
display $temperature_mean
global temperature_p1ect = round(r(mean) + r(sd))
display $temperature_p1ect
global temperature_max = round(r(max), 0.1)
display $temperature_max
margins, at(l14Ntemperature = ($temperature_min $temperature_m1ect $temperature_mean $temperature_p1ect $temperature_max))
marginsplot

	

	
	
	
	
	
	
	
	
	
